# Supplementary material for: Access to highly specialized growth substrates and production of epithelial immunomodulatory metabolites determine survival of Haemophilus influenzae in human airway epithelial cells
Source: PLoS Pathog. 2022 Jan 27;18(1):e1010209. doi: 10.1371/journal.ppat.1010209 (PMC8794153; doi:10.1371/journal.ppat.1010209)
Supplement: S1 Table — Data shown are final absorbances after 24h of growth. PM plate numbers, well numbers as well as the compound contained in each well are given in the individual spreadsheets. PM9-10 are shown separately as they test resistance to osmotic and other environmental stressors. (XLSX) [file ppat.1010209.s006.xlsx]

## Sheet: Table S1 PM01-08
	PM Plate	Plate Well	Compound		Av. Relative Growth	Hi Strain + Relative Growth
						Hi2019	86-028NP	C188	R2866	R353
Carbon Compounds	PM01	B09	L-Lactic Acid	C-Source, carboxylic acid	140.8	132	150	123	153	146
	PM01	H06	L-Lyxose	C-Source, carbohydrate	138.2	142	144	123	146	136
	PM02	H09	Dihydroxyacetone	C-Source, alcohol	137.2	157	141	119	132	137
	PM01	E07	a-Hydroxybutyric Acid	C-Source, carboxylic acid	130.6	118	141	108	146	140
	PM02	E05	Dihydroxyfumaric Acid	C-Source, carboxylate	117.2	87	121	118	127	133
	PM01	F09	Glycolic Acid	C-Source, carboxylic acid	113.6	76	133	99	129	131
	PM01	C04	D-Ribose	C-Source, carbohydrate	112.4	118	118	91	120	115
	PM02	F05	Oxalomalic Acid	C-Source, carboxylate	105.8	96	110	116	91	116
	PM01	A02	L-Arabinose	C-Source, carbohydrate	99	102	105	85	102	101
	PM01	B08	D-Xylose	C-Source, carbohydrate	95.4	98	101	79	101	98
	PM01	D12	Uridine	C-Source, carbohydrate	91.2	58	53	124	119	102
	PM02	E12	5-Keto-D-Gluconic Acid	C-Source, carboxylic acid	84	114	95	71	58	82
	PM02	B05	D-Arabinose	C-Source, carbohydrate	73.6	98	73	68	60	69
	PM01	F12	Inosine	C-Source, carbohydrate	65	38	50	116	82	39
	PM01	H08	Pyruvic Acid	C-Source, carboxylic acid	56.2	35	65	71	86	24
	PM01	C12	Thymidine	C-Source, carbohydrate	55	8	18	103	108	38
	PM02	B09	2-Deoxy-D-Ribose	C-Source, carbohydrate	54.6	84	56	38	41	54
	PM02	C12	Palatinose	C-Source, carbohydrate	49.6	60	60	51	38	39
	PM01	E12	Adenosine	C-Source, carbohydrate	46.6	18	38	85	67	25
	PM01	C06	L-Rhamnose	C-Source, carbohydrate	37.6	27	54	40	38	29
	PM01	C09	a-D-Glucose	C-Source, carbohydrate	34.6	10	17	75	57	14
	PM01	C01	D-Glucose-6-Phosphate	C-Source, carbohydrate	34.4	12	28	53	50	29
	PM02	D06	D-Tagatose	C-Source, carbohydrate	31.8	53	35	33	19	19
	PM02	A10	Laminarin	C-Source, polymer	29	-10	19	75	41	20
	PM01	H05	D-Psicose	C-Source, carbohydrate	27	30	33	12	37	23
	PM01	A11	D-Mannose	C-Source, carbohydrate	21.4	14	32	19	31	11
	PM01	H07	Glucuronamide	C-Source, amide	19.6	17	26	9	26	20
	PM01	E11	2`-Deoxyadenosine	C-Source, carbohydrate	19.2	8	-4	35	46	11
	PM02	H01	L-Ornithine	C-Source, amino acid	17.6	19	2	46	16	5
	PM02	B12	3-0-b-D-Galactopyranosyl-D-Arabinose	C-Source, carbohydrate	15.6	32	22	15	-1	10
	PM02	B02	N-Acetyl-Neuraminic Acid	C-Source, carboxylic acid	14.4	-15	-18	45	51	9
	PM01	B04	L-Fucose	C-Source, carbohydrate	14.2	9	14	22	11	15
	PM01	D07	a-Ketobutyric Acid	C-Source, carboxylic acid	12.8	2	16	21	37	-12
	PM01	G07	Acetoacetic Acid	C-Source, carboxylic acid	12.6	6	10	22	6	19
	PM01	A06	D-Galactose	C-Source, carbohydrate	11.8	2	6	34	9	8
	PM02	B11	D-Fucose	C-Source, carbohydrate	8.6	15	6	15	-1	8
	PM01	H01	Gly-Pro	C-Source, amino acid	8.4	9	10	1	16	6
	PM01	A12	Dulcitol	C-Source, carbohydrate	7.2	8	14	2	3	9
	PM01	E04	D-Fructose-6-Phosphate	C-Source, carbohydrate	6.8	12	6	-11	23	4
	PM01	H10	D-Galacturonic Acid	C-Source, carboxylic acid	6.2	6	13	2	11	-1
	PM02	F01	D-Lactic Acid Methyl Ester	C-Source, ester	6	-11	-8	1	39	9
	PM02	F09	Sorbic Acid	C-Source, carboxylate	5.8	27	7	12	-16	-1
	PM02	A06	Dextrin	C-Source, polymer	5.6	-14	2	4	23	13
	PM01	A05	Succinic Acid	C-Source, carboxylic acid	5.6	-9	30	-6	0	13
	PM01	H09	L-Galactonic Acid-g-Lactone	C-Source, carboxylic acid	5.4	10	3	-3	7	10
	PM02	C01	Gentiobiose	C-Source, carbohydrate	4.8	7	2	4	4	7
	PM01	G10	Methylpyruvate	C-Source, ester	4.4	-13	14	-3	44	-20
	PM02	D01	D-Raffinose	C-Source, carbohydrate	4	12	1	2	1	4
	PM01	G12	L-Malic Acid	C-Source, carboxylic acid	4	10	8	5	5	-8
	PM01	B12	L-Glutamic Acid	C-Source, amino acid	3	-1	8	-6	10	4
	PM01	C07	D-Fructose	C-Source, carbohydrate	2.6	-3	-3	1	17	1
	PM02	H12	3-Hydroxy 2-Butanone	C-Source, alcohol	2.4	11	-4	2	-5	8
	PM02	A12	Pectin	C-Source, polymer	1.2	-9	8	-13	9	11
	PM01	G01	Gly-Glu	C-Source, amino acid	0.6	3	-2	-11	8	5
	PM02	H07	D,L-Octopamine	C-Source, amine	0.4	4	7	-14	-6	11
	PM01	A01	Negative Control	C-Source, Negative control	0	0	0	0	0	0
	PM02	A01	Negative Control	C-Source, Negative control	0	0	0	0	0	0
	PM02	D04	L-Sorbose	C-Source, carbohydrate	-0.4	15	-1	-5	-7	-4
	PM01	C08	Acetic Acid	C-Source, carboxylic acid	-1.4	-4	-1	-2	5	-5
	PM02	H03	L-Pyroglutamic Acid	C-Source, amino acid	-2.8	-2	-11	-3	-5	7
	PM01	D01	L-Asparagine	C-Source, amino acid	-3	0	6	-15	6	-12
	PM01	F01	Gly-Asp	C-Source, amino acid	-3	-5	6	-6	-1	-9
	PM01	B01	D-Serine	C-Source, amino acid	-3.4	0	3	-13	-2	-5
	PM02	D07	Turanose	C-Source, carbohydrate	-3.8	-12	-14	3	7	-3
	PM01	G09	Mono-Methylsuccinate	C-Source, carboxylic acid	-4.4	-13	6	-11	-2	-2
	PM01	F11	D-Cellobiose	C-Source, carbohydrate	-4.8	-13	-11	-2	5	-3
	PM02	B03	b-D-Allose	C-Source, carbohydrate	-5	11	-9	-11	-9	-7
	PM01	A03	N-Acetyl-D-Glucosamine	C-Source, carbohydrate	-5	-9	6	-5	-5	-12
	PM01	F07	Propionic Acid	C-Source, carboxylic acid	-5.4	-6	1	-10	-2	-10
	PM02	H11	2,3-Butanone	C-Source, alcohol	-5.6	13	-2	-22	-14	-3
	PM02	H10	2,3-Butanediol	C-Source, alcohol	-5.6	0	-8	-4	-13	-3
	PM01	E10	Maltotriose	C-Source, carbohydrate	-6.2	-8	-6	-13	5	-9
	PM02	H08	Putrescine	C-Source, amine	-7.8	-3	-7	-11	-15	-3
	PM02	G12	L-Methionine	C-Source, amino acid	-7.8	-4	-9	-10	-13	-3
	PM02	C11	b-Methyl-D-Xyloside	C-Source, carbohydrate	-8.4	-3	-5	-16	-12	-6
	PM01	C11	D-Melibiose	C-Source, carbohydrate	-9	-4	-10	-22	-2	-7
	PM02	C06	a-Methyl-D-Glucoside	C-Source, carbohydrate	-10	-3	-11	-12	-15	-9
	PM01	A10	D-Trehalose	C-Source, carbohydrate	-10	-16	-12	-13	-6	-3
	PM01	H12	2-Aminoethanol	C-Source, alcohol	-10.2	-15	-6	-18	-5	-7
	PM01	B11	D-Mannitol	C-Source, carbohydrate	-11	-1	-17	-26	-3	-8
	PM02	C07	b-Methyl-D-Galactoside	C-Source, carbohydrate	-11	-15	-13	-11	-7	-9
	PM02	G01	Acetamide	C-Source, amide	-11.2	-3	-20	-13	-9	-11
	PM02	A09	Inulin	C-Source, polymer	-11.4	-6	-16	-13	-11	-11
	PM02	A11	Mannan	C-Source, polymer	-11.4	-8	-11	-16	-12	-10
	PM02	C08	3-Methylglucose	C-Source, carbohydrate	-11.4	-8	-16	-16	-10	-7
	PM01	D10	Lactulose	C-Source, carbohydrate	-11.8	-17	-15	-14	-3	-10
	PM02	C10	a-Methyl-D-Mannoside	C-Source, carbohydrate	-12	-7	-13	-15	-15	-10
	PM01	D11	Sucrose	C-Source, carbohydrate	-12	-10	-12	-13	-9	-16
	PM01	C03	D,L-Malic Acid	C-Source, carboxylic acid	-12.2	-6	-12	-9	-9	-25
	PM02	E10	b-Hydroxypyruvic Acid	C-Source, carboxylate	-12.2	-10	-17	-17	-9	-8
	PM01	D05	Tween 40	C-Source, fatty acid	-12.2	-16	-16	-3	-11	-15
	PM02	D09	L-Xylose	C-Source, carbohydrate	-13	2	-25	-13	-17	-12
	PM02	H05	D,L-Carnitine	C-Source, carboxylate	-13.2	-7	-16	-26	-16	-1
	PM02	D03	Sedoheptulosan	C-Source, carbohydrate	-13.4	-8	-12	-17	-17	-13
	PM01	D06	a-Ketoglutaric Acid	C-Source, carboxylic acid	-13.4	-15	-10	-18	-10	-14
	PM01	B05	D-Glucuronic Acid	C-Source, carboxylic acid	-13.8	-6	-11	-24	-13	-15
	PM02	F03	Melibionic Acid	C-Source, carbohydrate	-14.2	-12	-28	-12	-14	-5
	PM02	C03	D-Lactitol	C-Source, carbohydrate	-14.4	-9	-16	-17	-16	-14
	PM01	A09	D-Alanine	C-Source, amino acid	-14.4	-14	-11	-17	-15	-15
	PM01	E03	D-Glucose-1-Phosphate	C-Source, carbohydrate	-14.8	-16	-17	-19	-4	-18
	PM01	G03	L-Serine	C-Source, amino acid	-14.8	-18	-14	-18	-5	-19
	PM02	B10	i-Erythritol	C-Source, carbohydrate	-15.2	-11	-12	-16	-23	-14
	PM02	H02	L-Phenylalanine	C-Source, amino acid	-15.4	-10	-15	-24	-18	-10
	PM01	F05	Fumaric Acid	C-Source, carboxylic acid	-16	-7	-24	-3	-22	-24
	PM01	F10	Glyoxylic Acid	C-Source, carboxylic acid	-16	-18	-14	-28	-3	-17
	PM02	H06	Sec-Butylamine	C-Source, amine	-16.4	7	-23	-25	-24	-17
	PM01	D09	a-D-Lactose	C-Source, carbohydrate	-16.6	-20	-21	-9	-14	-19
	PM02	D12	Butyric Acid	C-Source, carboxylate	-16.8	-6	-24	-24	-15	-15
	PM02	A07	Gelatin	C-Source, polymer	-16.8	-7	-21	-23	-18	-15
	PM01	D08	a-Methyl-D-Galactoside	C-Source, carbohydrate	-16.8	-20	-14	-21	-9	-20
	PM02	D05	Stachyose	C-Source, carbohydrate	-17	-6	-22	-20	-21	-16
	PM02	C04	D-Lyxose	C-Source, carbohydrate	-17	-7	-20	-22	-21	-15
	PM01	E01	L-Glutamine	C-Source, amino acid	-17	-15	-16	-25	-15	-14
	PM02	A05	g-Cyclodextrin	C-Source, polymer	-17.4	-16	-18	-23	-19	-11
	PM02	C05	Maltitol	C-Source, carbohydrate	-17.6	-8	-21	-19	-22	-18
	PM02	B04	Amygdalin	C-Source, carbohydrate	-17.6	-17	-16	-21	-20	-14
	PM02	G08	Hydroxy-L-Proline	C-Source, amino acid	-17.8	-14	-15	-20	-24	-16
	PM02	B07	L-Arabitol	C-Source, carbohydrate	-17.8	-15	-20	-16	-20	-18
	PM01	H03	m-Hydroxyphenyl Acetic Acid	C-Source, carboxylic acid	-18.2	-12	-12	-30	-12	-25
	PM02	B01	N-Acetyl-D-Galactosamine	C-Source, carbohydrate	-18.4	-10	-22	-27	-20	-13
	PM01	A07	L-Aspartic Acid	C-Source, amino acid	-18.6	-8	-16	-32	-17	-20
	PM01	H02	p-Hydroxyphenyl Acetic Acid	C-Source, carboxylic acid	-18.6	-15	-18	-31	-10	-19
	PM01	G08	N-Acetyl-D-Mannosamine	C-Source, carbohydrate	-18.6	-19	-12	-24	-14	-24
	PM01	C10	Maltose	C-Source, carbohydrate	-18.8	-21	-19	-22	-12	-20
	PM02	B06	D-Arabitol	C-Source, carbohydrate	-19	-12	-23	-22	-21	-17
	PM02	G03	N-Acetyl-L-Glutamic Acid	C-Source, amino acid	-19.2	-13	-16	-33	-25	-9
	PM01	H04	Tyramine	C-Source, amine	-19.4	-17	-15	-34	-13	-18
	PM02	G10	L-Leucine	C-Source, amino acid	-19.6	-15	-22	-23	-22	-16
	PM01	G06	Ala-Gly	C-Source, amino acid	-19.6	-19	-15	-25	-19	-20
	PM02	A08	Glycogen	C-Source, polymer	-19.8	-10	-19	-29	-23	-18
	PM02	G05	Glycine	C-Source, amino acid	-19.8	-14	-19	-27	-20	-19
	PM01	E09	Adonitol	C-Source, carbohydrate	-19.8	-20	-19	-22	-16	-22
	PM02	G02	L-Alaninamide	C-Source, amide	-20	0	-21	-36	-27	-16
	PM02	C09	b-Methyl-D-Glucuronic Acid	C-Source, carboxylic acid	-20	-8	-18	-33	-23	-18
	PM02	G11	L-Lysine	C-Source, amino acid	-20.2	-8	-17	-32	-24	-20
	PM02	E01	Capric Acid	C-Source, carboxylate	-20.4	-6	-23	-38	-24	-11
	PM01	H11	Phenylethylamine	C-Source, amine	-20.4	-21	-14	-33	-17	-17
	PM02	D08	Xylitol	C-Source, carbohydrate	-20.6	-13	-21	-25	-26	-18
	PM02	C02	L-Glucose	C-Source, carbohydrate	-20.8	-11	-25	-27	-23	-18
	PM02	G06	L-Histidine	C-Source, amino acid	-21.2	-18	-17	-29	-25	-17
	PM02	F10	Succinamic Acid	C-Source, carboxylate	-21.4	-19	-24	-27	-22	-15
	PM01	E05	Tween 80	C-Source, fatty acid	-21.6	-22	-26	-19	-20	-21
	PM02	A02	Chondroitin Sulfate C	C-Source, polymer	-21.8	-17	-23	-24	-21	-24
	PM02	E09	g-Hydroxybutyric Acid	C-Source, carboxylate	-21.8	-17	-15	-32	-29	-16
	PM02	H04	L-Valine	C-Source, amino acid	-22	-14	-26	-27	-26	-17
	PM01	G04	L-Threonine	C-Source, amino acid	-22.2	-18	-16	-30	-19	-28
	PM02	F12	L-Tartaric Acid	C-Source, carboxylate	-22.6	-12	-26	-35	-26	-14
	PM01	C05	Tween 20	C-Source, fatty acid	-23.2	-26	-29	-15	-20	-26
	PM01	A08	L-Proline	C-Source, amino acid	-23.6	-19	-20	-35	-21	-23
	PM01	G05	L-Alanine	C-Source, amino acid	-23.6	-22	-16	-36	-19	-25
	PM02	G09	L-Isoleucine	C-Source, amino acid	-23.8	-18	-26	-29	-26	-20
	PM01	F03	m-Inositol	C-Source, carbohydrate	-23.8	-21	-20	-34	-18	-26
	PM01	F02	Citric Acid	C-Source, carboxylic acid	-23.8	-26	-22	-20	-19	-32
	PM01	D03	D-Glucosaminic Acid	C-Source, carboxylic acid	-24	-17	-20	-35	-20	-28
	PM02	G07	L-Homoserine	C-Source, amino acid	-24	-20	-22	-27	-32	-19
	PM02	G04	L-Arginine	C-Source, amino acid	-24.8	-17	-29	-30	-26	-22
	PM01	G11	D-Malic Acid	C-Source, carboxylic acid	-24.8	-21	-24	-34	-19	-26
	PM01	E08	b-Methyl-D-Glucoside	C-Source, carbohydrate	-25	-27	-23	-28	-23	-24
	PM02	D10	g-Amino-N-Butyric Acid	C-Source, carboxylate	-25.6	-17	-22	-31	-33	-25
	PM01	B07	D,L-a-Glycerol Phosphate	C-Source, carbohydrate	-26.6	-21	-20	-36	-25	-31
	PM02	A03	a-Cyclodextrin	C-Source, polymer	-26.6	-26	-32	-25	-30	-20
	PM01	A04	D-Saccharic Acid	C-Source, carboxylic acid	-26.8	-26	-25	-34	-21	-28
	PM01	B10	Formic Acid	C-Source, carboxylic acid	-27.2	-22	-27	-40	-22	-25
	PM02	F06	Quinic Acid	C-Source, carboxylate	-28.4	-22	-29	-40	-29	-22
	PM01	B02	D-Sorbitol	C-Source, carbohydrate	-28.4	-26	-27	-33	-25	-31
	PM01	D04	1,2-Propanediol	C-Source, alcohol	-28.6	-22	-28	-38	-24	-31
	PM02	E11	Itaconic Acid	C-Source, carboxylate	-28.6	-37	-32	-32	-19	-23
	PM02	E08	b-Hydroxybutyric Acid	C-Source, carboxylate	-28.8	-25	-29	-39	-29	-22
	PM01	F06	Bromosuccinic Acid	C-Source, carboxylic acid	-29.6	-16	-26	-43	-29	-34
	PM01	B06	D-Gluconic Acid	C-Source, carboxylic acid	-30.6	-25	-30	-37	-30	-31
	PM02	F11	D-Tartaric Acid	C-Source, carboxylate	-31.4	-24	-32	-46	-30	-25
	PM01	G02	Tricarballylic Acid	C-Source, carboxylic acid	-31.4	-26	-28	-45	-25	-33
	PM01	B03	Glycerol	C-Source, carbohydrate	-32.6	-28	-25	-46	-30	-34
	PM01	D02	D-Aspartic Acid	C-Source, amino acid	-33	-28	-32	-43	-28	-34
	PM01	F04	D-Threonine	C-Source, amino acid	-33	-29	-29	-43	-29	-35
	PM02	D02	Salicin	C-Source, carbohydrate	-35	-27	-39	-43	-36	-30
	PM01	E06	a-Hydroxyglutaric Acid-g-Lactone	C-Source, carboxylic acid	-35.4	-28	-32	-51	-31	-35
	PM01	F08	Mucic Acid	C-Source, carboxylic acid	-36.8	-30	-33	-55	-33	-33
	PM02	D11	d-Amino Valeric Acid	C-Source, carboxylate	-37	-22	-35	-35	-68	-25
	PM02	E02	Caproic Acid	C-Source, carboxylate	-38	-25	-40	-55	-37	-33
	PM01	E02	m-Tartaric Acid	C-Source, carboxylic acid	-38.2	-30	-37	-54	-32	-38
	PM02	F04	Oxalic Acid	C-Source, carboxylate	-38.6	-27	-38	-53	-39	-36
	PM02	A04	b-Cyclodextrin	C-Source, polymer	-38.6	-34	-40	-50	-43	-26
	PM02	E03	Citraconic Acid	C-Source, carboxylate	-38.8	-30	-39	-57	-37	-31
	PM02	F08	Sebacic Acid	C-Source, carboxylate	-38.8	-31	-40	-51	-36	-36
	PM02	F02	Malonic Acid	C-Source, carboxylate	-39.4	-30	-40	-60	-37	-30
	PM02	B08	Arbutin	C-Source, carbohydrate	-40.2	-33	-38	-56	-42	-32
	PM02	E04	D,L-Citramalic Acid	C-Source, carboxylate	-40.8	-30	-43	-54	-40	-37
	PM02	E07	4-Hydroxybenzoic Acid	C-Source, carboxylate	-44.6	-34	-48	-60	-43	-38
	PM02	F07	D-Ribono-1,4-Lactone	C-Source, carboxylic acid	-44.6	-35	-45	-59	-46	-38
	PM02	E06	2-Hydroxybenzoic acid	C-Source, carboxylate	-45.4	-36	-43	-62	-45	-41
	PM01	C02	D-Galactonic Acid-g-Lactone	C-Source, carboxylic acid	-46	-40	-39	-64	-40	-47
Nitrogen Compounds	PM03B	F05	Cytosine	N-Source, other	79	39	38	123	109	86
	PM03B	F12	Inosine	N-Source, other	72.6	31	64	109	91	68
	PM03B	E11	N-Acetyl-D-Glucosamine	N-Source, other	70.2	69	75	70	51	86
	PM03B	F04	Cytidine	N-Source, other	47	0	61	85	75	14
	PM03B	F08	Thymine	N-Source, other	44.6	18	57	63	74	11
	PM03B	F10	Uracil	N-Source, other	44.4	-2	22	86	84	32
	PM03B	G05	Allantoin	N-Source, other	42.8	41	52	41	22	58
	PM03B	E10	D-Mannosamine	N-Source, other	24.8	25	22	28	8	41
	PM03B	G02	Xanthosine	N-Source, other	16.4	-3	8	54	20	3
	PM06	H02	Ile-Tyr	N-Source, peptide	7.4	9	11	3	2	12
	PM03B	F07	Guanosine	N-Source, other	6	-30	2	9	-13	62
	PM03B	A12	L-Glutamic Acid	N-Source, amino acid	4.6	-3	5	14	3	4
	PM03B	H02	Ala-Gln	N-Source, peptide	4.6	5	9	8	-6	7
	PM07	H02	Tyr-Tyr	N-Source, peptide	4.4	-1	11	-5	4	13
	PM03B	A01	Negative Control	N-Source, Negative control	0	0	0	0	0	0
	PM03B	A02	Ammonia	N-Source, inorganic	0	0	0	0	0	0
	PM03B	B01	L-Glutamine	N-Source, amino acid	0	0	0	0	0	0
	PM03B	C01	L-Tyrosine	N-Source, amino acid	0	0	0	0	0	0
	PM03B	C02	L-Valine	N-Source, amino acid	0	-13	-1	14	-23	23
	PM03B	D01	N-Acetyl-D,L-Glutamic Acid	N-Source, amino acid	0	0	0	0	0	0
	PM03B	E01	Histamine	N-Source, other	0	0	0	0	0	0
	PM03B	F01	N-Acetyl-D-Mannosamine	N-Source, other	0	0	0	0	0	0
	PM03B	G01	Xanthine	N-Source, other	0	0	0	0	0	0
	PM03B	H01	Ala-Asp	N-Source, peptide	0	0	0	0	0	0
	PM06	A01	Negative Control	N-Source, Negative control	0	0	0	0	0	0
	PM06	A02	L-Glutamine	N-Source, amino acid	0	0	0	0	0	0
	PM06	B01	Ala-Ser	N-Source, peptide	0	0	0	0	0	0
	PM06	C01	Arg-Met	N-Source, peptide	0	0	0	0	0	0
	PM06	D01	Asp-Phe	N-Source, peptide	0	0	0	0	0	0
	PM06	E01	Glu-Val	N-Source, peptide	0	0	0	0	0	0
	PM06	F01	Gly-Thr	N-Source, peptide	0	0	0	0	0	0
	PM06	G01	His-Tyr	N-Source, peptide	0	0	0	0	0	0
	PM06	H01	Ile-Trp	N-Source, peptide	0	0	0	0	0	0
	PM07	A01	Negative Control	N-Source, Negative control	0	0	0	0	0	0
	PM07	A02	L-Glutamine	N-Source, amino acid	0	0	0	0	0	0
	PM07	B01	Lys-Pro	N-Source, peptide	0	0	0	0	0	0
	PM07	C01	Met-Ile	N-Source, peptide	0	0	0	0	0	0
	PM07	D01	Phe-Pro	N-Source, peptide	0	0	0	0	0	0
	PM07	E01	Ser-Ala	N-Source, peptide	0	0	0	0	0	0
	PM07	F01	Thr-Glu	N-Source, peptide	0	0	0	0	0	0
	PM07	G01	Trp-Phe	N-Source, peptide	0	0	0	0	0	0
	PM07	H01	Tyr-Trp	N-Source, peptide	0	0	0	0	0	0
	PM08	A01	Negative Control	N-Source, Negative control	0	0	0	0	0	0
	PM08	A02	L-Glutamine	N-Source, amino acid	0	0	0	0	0	0
	PM08	B01	Gly-Asp	N-Source, peptide	0	0	0	0	0	0
	PM08	C01	Lys-Gly	N-Source, peptide	0	0	0	0	0	0
	PM08	D01	Pro-Glu	N-Source, peptide	0	0	0	0	0	0
	PM08	E01	Thr-Phe	N-Source, peptide	0	0	0	0	0	0
	PM08	F01	Val-Ser	N-Source, peptide	0	0	0	0	0	0
	PM08	G01	g-Glu-Gly	N-Source, peptide	0	0	0	0	0	0
	PM08	H01	Gly-Gly-Ala	N-Source, peptide	0	0	0	0	0	0
	PM03B	E09	D-Galactosamine	N-Source, other	-0.6	2	6	-3	-12	4
	PM06	B02	Ala-Thr	N-Source, peptide	-0.6	-5	1	4	-5	2
	PM03B	G11	d-Amino-N-Valeric Acid	N-Source, other	-1	4	-3	7	-26	13
	PM08	H02	Gly-Gly-D-Leu	N-Source, peptide	-1.4	-1	-2	-1	-7	4
	PM06	D02	Asp-Trp	N-Source, peptide	-1.8	-4	-1	0	-3	-1
	PM08	F02	b-Ala-Ala	N-Source, peptide	-1.8	-7	-1	3	-3	-1
	PM03B	B02	Glycine	N-Source, amino acid	-2.6	-8	-4	8	-5	-4
	PM08	B02	Gly-Ile	N-Source, peptide	-3	-1	-3	-2	-6	-3
	PM06	H07	Leu-Glu	N-Source, peptide	-4.4	-5	-4	0	-10	-3
	PM08	H03	Gly-Gly-Gly	N-Source, peptide	-4.4	-6	-5	-5	-4	-2
	PM06	H04	Leu-Ala	N-Source, peptide	-4.6	-5	-2	-1	-12	-3
	PM07	G02	Trp-Ser	N-Source, peptide	-4.8	-10	4	-10	-9	1
	PM08	A12	Gly-Asn	N-Source, peptide	-4.8	-4	-3	-10	-2	-5
	PM03B	F02	Adenine	N-Source, other	-5.2	-2	1	-5	-21	1
	PM03B	H11	Gly-Met	N-Source, peptide	-5.6	-13	-8	-2	-1	-4
	PM07	A04	Leu-Trp	N-Source, peptide	-6	-20	-5	1	2	-8
	PM07	H06	Val-Gly	N-Source, peptide	-6.2	1	1	-11	-19	-3
	PM03B	D02	N-Phthaloyl-L-Glutamic Acid	N-Source, amino acid	-6.4	-6	-4	-7	-8	-7
	PM03B	A06	Biuret	N-Source, other	-6.6	-14	-9	0	-6	-4
	PM03B	G06	Parabanic Acid	N-Source, other	-6.6	-11	-4	-4	-16	2
	PM03B	H03	Ala-Glu	N-Source, peptide	-6.6	-12	-3	-4	-13	-1
	PM03B	H04	Ala-Gly	N-Source, peptide	-6.8	-12	-3	-3	-12	-4
	PM06	G02	His-Val	N-Source, peptide	-7	-7	0	-6	-24	2
	PM08	D09	Ser-Gln	N-Source, peptide	-7	-14	-9	-3	-1	-8
	PM03B	A03	Nitrite	N-Source, inorganic	-7.6	-7	-5	-9	-11	-6
	PM03B	A10	L-Aspartic Acid	N-Source, amino acid	-7.6	-14	-9	0	-8	-7
	PM06	F02	Gly-Trp	N-Source, peptide	-7.6	-7	-2	-8	-19	-2
	PM08	A03	Ala-Asp	N-Source, peptide	-7.6	-8	-9	-8	-3	-10
	PM06	E02	Gly-Ala	N-Source, peptide	-7.8	-12	-6	-7	-7	-7
	PM06	F12	His-Trp	N-Source, peptide	-7.8	-19	-6	1	-12	-3
	PM03B	E12	N-Acetyl-D-Galactosamine	N-Source, other	-8	-8	-2	-7	-14	-9
	PM06	C02	Arg-Phe	N-Source, peptide	-8	-12	-2	-5	-18	-3
	PM06	H11	Leu-Met	N-Source, peptide	-8.2	-12	-7	-7	-13	-2
	PM07	G03	Trp-Trp	N-Source, peptide	-8.2	-16	-4	-18	4	-7
	PM08	H11	Phe-Gly-Gly	N-Source, peptide	-8.2	-6	-9	-2	-21	-3
	PM08	H12	Tyr-Gly-Gly	N-Source, peptide	-8.2	4	-8	-15	-17	-5
	PM06	A12	Ala-Pro	N-Source, peptide	-8.4	-9	-3	-10	-16	-4
	PM06	H03	Ile-Val	N-Source, peptide	-8.4	-11	-5	-7	-18	-1
	PM06	A06	Ala-Glu	N-Source, peptide	-8.6	-9	-6	-4	-18	-6
	PM06	G03	Ile-Ala	N-Source, peptide	-8.8	-15	-7	1	-15	-8
	PM06	H06	Leu-Asp	N-Source, peptide	-8.8	-12	-4	-3	-23	-2
	PM08	H10	Leu-Leu-Leu	N-Source, peptide	-8.8	-4	-9	-12	-14	-5
	PM06	F11	His-Ser	N-Source, peptide	-9.2	-18	-9	-2	-12	-5
	PM08	A08	Asp-Ala	N-Source, peptide	-9.2	-9	-11	-7	-8	-11
	PM03B	H10	Gly-Glu	N-Source, peptide	-9.4	-13	-9	-8	-10	-7
	PM08	G02	g-D-Glu-Gly	N-Source, peptide	-9.4	-9	-8	-12	-14	-4
	PM06	A03	Ala-Ala	N-Source, peptide	-9.6	-12	-14	-8	-4	-10
	PM08	A04	Ala-Gln	N-Source, peptide	-9.6	-4	-9	-8	-17	-10
	PM08	H04	Gly-Gly-Ile	N-Source, peptide	-9.6	-9	-11	-11	-10	-7
	PM08	H06	Gly-Gly-Phe	N-Source, peptide	-9.6	-7	-7	-12	-17	-5
	PM08	H07	Val-Tyr-Val	N-Source, peptide	-9.6	-8	-8	-12	-12	-8
	PM03B	B11	L-Threonine	N-Source, amino acid	-9.8	-17	-10	-8	-4	-10
	PM06	H10	Leu-Leu	N-Source, peptide	-9.8	-12	-7	-8	-17	-5
	PM06	H12	Leu-Phe	N-Source, peptide	-9.8	-14	-5	-9	-19	-2
	PM07	D02	Phe-Ser	N-Source, peptide	-9.8	-9	-5	-13	-16	-6
	PM07	E02	Ser-Gly	N-Source, peptide	-9.8	-14	-2	-8	-21	-4
	PM06	H08	Leu-Gly	N-Source, peptide	-10	-13	-9	-9	-12	-7
	PM03B	H06	Ala-Leu	N-Source, peptide	-10.2	-14	-4	-5	-26	-2
	PM07	A05	Leu-Val	N-Source, peptide	-10.4	-9	-7	-22	-4	-10
	PM07	A03	Leu-Ser	N-Source, peptide	-10.6	-10	-10	-15	-8	-10
	PM03B	E02	b-Phenylethylamine	N-Source, other	-10.8	-12	-8	-13	-17	-4
	PM06	H09	Leu-Ile	N-Source, peptide	-10.8	-12	-8	-10	-17	-7
	PM07	H04	Val-Asn	N-Source, peptide	-10.8	-14	-1	-13	-21	-5
	PM08	A06	Ala-Met	N-Source, peptide	-10.8	-9	-9	-10	-16	-10
	PM08	H09	Leu-Gly-Gly	N-Source, peptide	-10.8	-13	-13	-18	-33	23
	PM03B	B12	L-Tryptophan	N-Source, amino acid	-11	-16	-9	-10	-12	-8
	PM07	H07	Val-His	N-Source, peptide	-11	-10	-7	-13	-17	-8
	PM06	B12	Arg-Lys	N-Source, peptide	-11.2	-16	-8	-10	-13	-9
	PM07	B02	Lys-Ser	N-Source, peptide	-11.2	-5	-2	-17	-27	-5
	PM07	A12	Lys-Phe	N-Source, peptide	-11.4	-12	-5	-13	-20	-7
	PM07	H12	g-Glu-Gly	N-Source, peptide	-11.4	-10	-7	-14	-19	-7
	PM08	A09	Asp-Gln	N-Source, peptide	-11.4	-11	-13	-9	-13	-11
	PM08	A10	Asp-Gly	N-Source, peptide	-11.4	-7	-12	-11	-19	-8
	PM03B	H09	Gly-Gln	N-Source, peptide	-11.8	-14	-10	-7	-20	-8
	PM06	C10	Asp-Glu	N-Source, peptide	-11.8	-18	-13	-1	-17	-10
	PM06	G12	Ile-Ser	N-Source, peptide	-11.8	-16	-8	-12	-17	-6
	PM08	D02	Pro-lle	N-Source, peptide	-11.8	-14	-6	-12	-19	-8
	PM06	D12	Glu-Tyr	N-Source, peptide	-12	-22	-9	-15	-5	-9
	PM03B	H07	Ala-Thr	N-Source, peptide	-12.2	-14	-9	-11	-20	-7
	PM06	A10	Ala-Lys	N-Source, peptide	-12.2	-13	-8	-12	-19	-9
	PM08	C02	Lys-Met	N-Source, peptide	-12.2	-11	-6	-14	-21	-9
	PM03B	A11	L-Cysteine	N-Source, amino acid	-12.4	-14	-14	-5	-14	-15
	PM06	E12	Gly-Ser	N-Source, peptide	-12.4	-20	-13	-14	-6	-9
	PM07	H03	Val-Arg	N-Source, peptide	-12.4	-11	-3	-18	-27	-3
	PM08	G12	D-Ala-Gly-Gly	N-Source, peptide	-12.4	-7	-12	-16	-18	-9
	PM07	A06	Lys-Ala	N-Source, peptide	-12.6	-10	-9	-15	-21	-8
	PM03B	A07	L-Alanine	N-Source, amino acid	-12.8	-16	-16	-11	-8	-13
	PM07	H08	Val-Ile	N-Source, peptide	-12.8	-13	-6	-13	-25	-7
	PM07	H09	Val-Leu	N-Source, peptide	-12.8	-11	-10	-17	-18	-8
	PM06	H05	Leu-Arg	N-Source, peptide	-13	-15	-11	-12	-18	-9
	PM07	C02	Met-Leu	N-Source, peptide	-13	-11	-7	-17	-23	-7
	PM08	D06	Pro-Val	N-Source, peptide	-13	-12	-13	-15	-11	-14
	PM06	A08	Ala-His	N-Source, peptide	-13.2	-15	-11	-14	-15	-11
	PM07	G04	Trp-Tyr	N-Source, peptide	-13.2	-15	-8	-23	-20	0
	PM03B	A05	Urea	N-Source, other	-13.4	-15	-14	-11	-16	-11
	PM03B	D11	Putrescine	N-Source, other	-13.4	-19	-8	-14	-19	-7
	PM06	C12	Asp-Lys	N-Source, peptide	-13.4	-20	-13	-10	-13	-11
	PM07	H05	Val-Asp	N-Source, peptide	-13.4	-13	-10	-12	-24	-8
	PM03B	G12	a-Amino-N-Valeric Acid	N-Source, other	-13.6	-18	-11	-12	-23	-4
	PM03B	H08	Gly-Asn	N-Source, peptide	-13.6	-21	-12	-10	-15	-10
	PM06	A04	Ala-Arg	N-Source, peptide	-13.6	-14	-7	-12	-23	-12
	PM08	H05	Gly-Gly-Leu	N-Source, peptide	-13.6	-13	-12	-16	-18	-9
	PM06	A09	Ala-Leu	N-Source, peptide	-13.8	-16	-9	-10	-24	-10
	PM08	A05	Ala-Ile	N-Source, peptide	-13.8	-12	-11	-16	-18	-12
	PM03B	H12	Met-Ala	N-Source, peptide	-14.4	-19	-9	-12	-25	-7
	PM06	D10	Glu-Ser	N-Source, peptide	-14.4	-22	-10	-17	-13	-10
	PM07	F11	Trp-Leu	N-Source, peptide	-14.4	-21	-7	-25	-7	-12
	PM08	D10	Ser-Glu	N-Source, peptide	-14.4	-13	-12	-12	-25	-10
	PM06	D04	Cys-Gly	N-Source, peptide	-14.6	-20	-14	-11	-14	-14
	PM06	G06	Ile-Gly	N-Source, peptide	-14.6	-16	-10	-11	-26	-10
	PM07	H10	Val-Tyr	N-Source, peptide	-14.6	-10	-8	-20	-26	-9
	PM08	F12	D-Leu-Tyr	N-Source, peptide	-14.8	-14	-11	-17	-22	-10
	PM08	G06	Gly-D-Thr	N-Source, peptide	-14.8	-15	-12	-19	-16	-12
	PM08	G07	Gly-D-Val	N-Source, peptide	-14.8	-16	-14	-16	-15	-13
	PM07	F07	Trp-Arg	N-Source, peptide	-15	-18	-10	-28	-5	-14
	PM08	D12	Thr-Gln	N-Source, peptide	-15	-14	-12	-14	-23	-12
	PM03B	D10	Ethylenediamine	N-Source, other	-15.2	-19	-16	-14	-16	-11
	PM08	G04	Gly-D-Asp	N-Source, peptide	-15.2	-15	-14	-18	-17	-12
	PM06	D11	Glu-Trp	N-Source, peptide	-15.4	-28	-13	-16	-9	-11
	PM08	E02	Thr-Ser	N-Source, peptide	-15.4	-15	-8	-14	-31	-9
	PM03B	D12	Agmatine	N-Source, other	-15.6	-17	-16	-16	-19	-10
	PM06	G04	Ile-Arg	N-Source, peptide	-15.6	-16	-9	-12	-29	-12
	PM07	F02	Thr-Gly	N-Source, peptide	-15.6	-21	-2	-19	-30	-6
	PM08	A11	Glu-Ala	N-Source, peptide	-15.6	-19	-15	-15	-14	-15
	PM03B	A08	L-Arginine	N-Source, amino acid	-16	-17	-15	-20	-15	-13
	PM03B	H05	Ala-His	N-Source, peptide	-16.2	-23	-15	-15	-17	-11
	PM06	B09	Arg-Glu	N-Source, peptide	-16.2	-21	-14	-16	-16	-14
	PM06	B11	Arg-Leu	N-Source, peptide	-16.2	-20	-14	-15	-20	-12
	PM07	A10	Lys-Leu	N-Source, peptide	-16.2	-20	-11	-15	-21	-14
	PM03B	A09	L-Asparagine	N-Source, amino acid	-16.4	-21	-16	-16	-16	-13
	PM06	A05	Ala-Asn	N-Source, peptide	-16.4	-18	-13	-9	-31	-11
	PM06	B06	Arg-Arg	N-Source, peptide	-16.4	-20	-15	-17	-16	-14
	PM07	E07	Ser-Pro	N-Source, peptide	-16.4	-20	-12	-16	-19	-15
	PM03B	C12	L-Ornithine	N-Source, amino acid	-16.6	-18	-13	-18	-22	-12
	PM06	D09	Glu-Gly	N-Source, peptide	-16.6	-22	-15	-18	-16	-12
	PM06	F08	His-Lys	N-Source, peptide	-16.6	-24	-15	-8	-24	-12
	PM07	D10	Pro-Phe	N-Source, peptide	-16.6	-18	-6	-23	-23	-13
	PM07	H11	Val-Val	N-Source, peptide	-16.6	-12	-7	-19	-37	-8
	PM08	F04	b-Ala-His	N-Source, peptide	-16.6	-16	-16	-18	-20	-13
	PM06	B10	Arg-Ile	N-Source, peptide	-16.8	-21	-11	-19	-20	-13
	PM06	C05	Arg-Tyr	N-Source, peptide	-16.8	-27	-16	-16	-11	-14
	PM06	F10	His-Pro	N-Source, peptide	-16.8	-22	-11	-13	-28	-10
	PM06	G11	Ile-Pro	N-Source, peptide	-16.8	-18	-14	-15	-29	-8
	PM06	G07	Ile-His	N-Source, peptide	-17	-19	-11	-15	-28	-12
	PM07	A09	Lys-Ile	N-Source, peptide	-17	-16	-11	-21	-21	-16
	PM08	D11	Thr-Asp	N-Source, peptide	-17.2	-25	-14	-13	-20	-14
	PM08	G08	Leu-b-Ala	N-Source, peptide	-17.2	-16	-17	-18	-20	-15
	PM08	G03	Gly-D-Ala	N-Source, peptide	-17.4	-19	-16	-18	-18	-16
	PM03B	C10	L-Citrulline	N-Source, amino acid	-17.6	-22	-16	-17	-19	-14
	PM03B	D09	Ethanolamine	N-Source, other	-17.6	-19	-18	-19	-19	-13
	PM03B	G10	D,L-a-Amino-Caprylic Acid	N-Source, other	-17.6	-20	-16	-15	-24	-13
	PM06	B07	Arg-Asp	N-Source, peptide	-17.6	-22	-16	-17	-20	-13
	PM06	C11	Asp-Leu	N-Source, peptide	-17.6	-27	-15	-17	-15	-14
	PM06	E07	Gly-Leu	N-Source, peptide	-17.6	-21	-11	-13	-30	-13
	PM06	F03	Gly-Tyr	N-Source, peptide	-17.6	-21	-12	-24	-17	-14
	PM07	F12	Trp-Lys	N-Source, peptide	-17.6	-25	-10	-25	-17	-11
	PM08	D08	Ser-Asp	N-Source, peptide	-17.6	-24	-15	0	-34	-15
	PM03B	B10	L-Serine	N-Source, amino acid	-17.8	-21	-16	-16	-21	-15
	PM06	A07	Ala-Gly	N-Source, peptide	-17.8	-15	-11	-21	-27	-15
	PM06	B03	Ala-Trp	N-Source, peptide	-17.8	-23	-14	-17	-19	-16
	PM06	F07	His-Leu	N-Source, peptide	-17.8	-23	-13	-8	-33	-12
	PM07	E05	Ser-Met	N-Source, peptide	-17.8	-18	-16	-17	-21	-17
	PM06	G09	Ile-Met	N-Source, peptide	-18	-20	-13	-14	-30	-13
	PM08	A07	Ala-Val	N-Source, peptide	-18	-15	-15	-19	-25	-16
	PM08	F10	D-Leu-D-Leu	N-Source, peptide	-18	-10	-17	-21	-28	-14
	PM08	C08	Phe-Met	N-Source, peptide	-18.2	-18	-15	-19	-21	-18
	PM08	G11	Ala-Ala-Ala	N-Source, peptide	-18.2	-14	-13	-20	-31	-13
	PM03B	C07	D-Lysine	N-Source, amino acid	-18.4	-23	-20	-18	-15	-16
	PM06	B08	Arg-Gln	N-Source, peptide	-18.4	-20	-16	-19	-21	-16
	PM07	B12	Met-His	N-Source, peptide	-18.4	-17	-9	-23	-31	-12
	PM08	B05	His-His	N-Source, peptide	-18.4	-16	-13	-16	-33	-14
	PM03B	G09	e-Amino-N-Caproic Acid	N-Source, other	-18.6	-22	-17	-17	-23	-14
	PM06	C04	Arg-Trp	N-Source, peptide	-18.6	-22	-12	-16	-30	-13
	PM06	D03	Asp-Val	N-Source, peptide	-18.6	-24	-17	-23	-12	-17
	PM07	D09	Pro-Leu	N-Source, peptide	-18.6	-19	-17	-23	-19	-15
	PM08	B03	His-Ala	N-Source, peptide	-18.6	-17	-15	-20	-24	-17
	PM08	B09	Leu-His	N-Source, peptide	-18.6	-18	-15	-16	-31	-13
	PM08	C12	Pro-Asn	N-Source, peptide	-18.6	-19	-11	-16	-34	-13
	PM08	F07	D-Ala-D-Ala	N-Source, peptide	-18.6	-18	-18	-19	-23	-15
	PM07	D11	Pro-Pro	N-Source, peptide	-18.8	-26	-14	-16	-23	-15
	PM06	B04	Ala-Tyr	N-Source, peptide	-19	-22	-12	-23	-23	-15
	PM06	G10	Ile-Phe	N-Source, peptide	-19	-20	-13	-17	-34	-11
	PM07	D05	Pro-Asp	N-Source, peptide	-19.2	-17	-17	-22	-24	-16
	PM08	B12	Lys-Asp	N-Source, peptide	-19.2	-19	-9	-22	-33	-13
	PM08	D05	Pro-Trp	N-Source, peptide	-19.2	-18	-15	-19	-29	-15
	PM08	E12	Val-Pro	N-Source, peptide	-19.2	-17	-16	-19	-30	-14
	PM03B	C05	D-Aspartic Acid	N-Source, amino acid	-19.4	-24	-19	-22	-17	-15
	PM03B	G04	Alloxan	N-Source, other	-19.4	-24	-8	-20	-34	-11
	PM03B	G07	D,L-a-Amino-N-Butyric Acid	N-Source, other	-19.4	-19	-15	-18	-32	-13
	PM06	E05	Gly-Gly	N-Source, peptide	-19.4	-27	-19	-15	-18	-18
	PM06	G08	Ile-Ile	N-Source, peptide	-19.4	-22	-13	-15	-34	-13
	PM07	D03	Phe-Trp	N-Source, peptide	-19.4	-23	-14	-20	-25	-15
	PM07	D07	Pro-Gly	N-Source, peptide	-19.4	-17	-15	-28	-22	-15
	PM07	E03	Ser-His	N-Source, peptide	-19.4	-23	-16	-19	-23	-16
	PM08	G09	Leu-D-Leu	N-Source, peptide	-19.4	-18	-16	-24	-24	-15
	PM06	C03	Arg-Ser	N-Source, peptide	-19.6	-24	-15	-15	-28	-16
	PM06	C07	Asn-Glu	N-Source, peptide	-19.6	-27	-17	-15	-26	-13
	PM07	D04	Pro-Ala	N-Source, peptide	-19.6	-24	-13	-20	-30	-11
	PM08	B11	Leu-Tyr	N-Source, peptide	-19.6	-18	-16	-22	-26	-16
	PM08	F08	D-Ala-Gly	N-Source, peptide	-19.6	-20	-20	-21	-21	-16
	PM03B	C04	D-Asparagine	N-Source, amino acid	-19.8	-25	-17	-20	-21	-16
	PM07	G05	Tyr-Ala	N-Source, peptide	-19.8	-19	-11	-27	-26	-16
	PM08	B07	Ile-Leu	N-Source, peptide	-19.8	-19	-16	-15	-31	-18
	PM03B	A04	Nitrate	N-Source, inorganic	-20	-20	-14	-21	-33	-12
	PM07	G07	Tyr-Glu	N-Source, peptide	-20	-18	-13	-24	-31	-14
	PM06	D06	Gln-Gly	N-Source, peptide	-20.2	-25	-17	-21	-23	-15
	PM06	D07	Glu-Asp	N-Source, peptide	-20.2	-25	-17	-20	-22	-17
	PM06	E06	Gly-His	N-Source, peptide	-20.2	-23	-17	-22	-24	-15
	PM06	E11	Gly-Pro	N-Source, peptide	-20.2	-26	-16	-23	-23	-13
	PM08	B04	His-Glu	N-Source, peptide	-20.2	-22	-16	-10	-37	-16
	PM08	F03	b-Ala-Gly	N-Source, peptide	-20.2	-21	-19	-21	-24	-16
	PM08	F09	D-Ala-Leu	N-Source, peptide	-20.2	-19	-19	-23	-25	-15
	PM06	F04	Gly-Val	N-Source, peptide	-20.4	-22	-13	-21	-32	-14
	PM06	F09	His-Met	N-Source, peptide	-20.4	-28	-16	-13	-31	-14
	PM07	F09	Trp-Glu	N-Source, peptide	-20.4	-35	-11	-25	-15	-16
	PM08	H08	Gly-Phe-Phe	N-Source, peptide	-20.4	-19	-16	-26	-30	-11
	PM03B	C11	L-Homoserine	N-Source, amino acid	-20.6	-26	-20	-19	-23	-15
	PM03B	F11	Uridine	N-Source, other	-20.6	-28	-14	-18	-31	-12
	PM06	E03	Gly-Arg	N-Source, peptide	-20.6	-24	-16	-20	-25	-18
	PM07	A08	Lys-Glu	N-Source, peptide	-20.6	-26	-15	-11	-34	-17
	PM07	C08	Met-Val	N-Source, peptide	-20.6	-17	-19	-33	-14	-20
	PM08	B10	Leu-Pro	N-Source, peptide	-20.6	-17	-14	-20	-36	-16
	PM03B	B06	L-Lysine	N-Source, amino acid	-20.8	-24	-19	-19	-25	-17
	PM03B	E06	Glucuronamide	N-Source, other	-20.8	-22	-22	-18	-27	-15
	PM06	D08	Glu-Glu	N-Source, peptide	-20.8	-27	-19	-21	-19	-18
	PM07	E09	Ser-Tyr	N-Source, peptide	-20.8	-19	-16	-25	-26	-18
	PM03B	E05	Formamide	N-Source, other	-21	-23	-24	-19	-23	-16
	PM08	D07	Ser-Asn	N-Source, peptide	-21	-20	-17	-20	-32	-16
	PM08	E07	Val-Gln	N-Source, peptide	-21	-21	-18	-22	-26	-18
	PM06	A11	Ala-Phe	N-Source, peptide	-21.2	-26	-14	-22	-28	-16
	PM07	E04	Ser-Leu	N-Source, peptide	-21.2	-24	-12	-18	-35	-17
	PM07	E11	Thr-Ala	N-Source, peptide	-21.2	-21	-14	-25	-30	-16
	PM08	E03	Trp-Val	N-Source, peptide	-21.2	-23	-14	-24	-28	-17
	PM08	E09	Val-Lys	N-Source, peptide	-21.2	-22	-19	-24	-22	-19
	PM08	E10	Val-Met	N-Source, peptide	-21.2	-21	-17	-21	-29	-18
	PM03B	D04	Hydroxylamine	N-Source, other	-21.4	-25	-17	-21	-29	-15
	PM03B	D07	N-Butylamine	N-Source, other	-21.4	-23	-20	-22	-27	-15
	PM07	B03	Lys-Thr	N-Source, peptide	-21.4	-24	-16	-23	-27	-17
	PM08	C06	Phe-Glu	N-Source, peptide	-21.4	-16	-19	-19	-35	-18
	PM03B	D06	N-Amylamine	N-Source, other	-21.6	-23	-22	-20	-27	-16
	PM06	C09	Asp-Asp	N-Source, peptide	-21.6	-27	-17	-17	-30	-17
	PM07	B05	Lys-Tyr	N-Source, peptide	-21.6	-20	-15	-30	-25	-18
	PM08	G05	Gly-D-Ser	N-Source, peptide	-21.6	-20	-20	-25	-25	-18
	PM06	E04	Gly-Cys	N-Source, peptide	-21.8	-24	-16	-14	-39	-16
	PM06	C08	Asn-Val	N-Source, peptide	-22	-28	-18	-19	-30	-15
	PM08	F11	D-Leu-Gly	N-Source, peptide	-22	-17	-15	-25	-38	-15
	PM03B	B07	L-Methionine	N-Source, amino acid	-22.2	-25	-21	-22	-24	-19
	PM03B	G08	g-Amino-N-Butyric Acid	N-Source, other	-22.2	-27	-18	-20	-30	-16
	PM07	F04	Thr-Met	N-Source, peptide	-22.2	-22	-14	-26	-34	-15
	PM08	E11	Val-Phe	N-Source, peptide	-22.2	-21	-17	-24	-33	-16
	PM08	G10	Phe-b-Ala	N-Source, peptide	-22.2	-16	-16	-25	-38	-16
	PM03B	F06	Guanine	N-Source, other	-22.4	-22	-19	-20	-35	-16
	PM08	C07	Gln-Glu	N-Source, peptide	-22.4	-22	-18	-22	-32	-18
	PM08	D04	Pro-Ser	N-Source, peptide	-22.4	-27	-16	-19	-34	-16
	PM08	E04	Tyr-Ile	N-Source, peptide	-22.4	-24	-14	-27	-32	-15
	PM03B	D08	Ethylamine	N-Source, other	-22.6	-23	-23	-23	-25	-19
	PM06	F06	His-Gly	N-Source, peptide	-22.6	-22	-11	-27	-40	-13
	PM07	A11	Lys-Lys	N-Source, peptide	-22.6	-27	-17	-19	-31	-19
	PM07	G06	Tyr-Gln	N-Source, peptide	-22.6	-25	-14	-26	-35	-13
	PM08	D03	Pro-Lys	N-Source, peptide	-22.6	-25	-17	-23	-29	-19
	PM03B	E03	Tyramine	N-Source, other	-22.8	-27	-20	-22	-30	-15
	PM07	G11	Tyr-Lys	N-Source, peptide	-22.8	-21	-13	-26	-40	-14
	PM08	E08	Val-Glu	N-Source, peptide	-22.8	-23	-20	-21	-31	-19
	PM03B	B03	L-Histidine	N-Source, amino acid	-23	-26	-20	-26	-28	-15
	PM03B	B05	L-Leucine	N-Source, amino acid	-23	-24	-18	-21	-36	-16
	PM06	B05	Arg-Ala	N-Source, peptide	-23	-26	-17	-23	-32	-17
	PM06	E10	Gly-Phe	N-Source, peptide	-23	-24	-17	-27	-33	-14
	PM06	G05	Ile-Gln	N-Source, peptide	-23	-28	-18	-12	-41	-16
	PM07	D06	Pro-Gln	N-Source, peptide	-23	-17	-17	-27	-35	-19
	PM08	C04	Met-Tyr	N-Source, peptide	-23	-20	-17	-25	-36	-17
	PM03B	C03	D-Alanine	N-Source, amino acid	-23.2	-26	-20	-23	-29	-18
	PM03B	C09	D-Valine	N-Source, amino acid	-23.2	-25	-19	-25	-28	-19
	PM03B	E07	D,L-Lactamide	N-Source, other	-23.2	-25	-17	-27	-32	-15
	PM07	B09	Met-Gln	N-Source, peptide	-23.2	-13	-12	-31	-43	-17
	PM07	B10	Met-Glu	N-Source, peptide	-23.2	-21	-15	-27	-36	-17
	PM07	G12	Tyr-Phe	N-Source, peptide	-23.2	-27	-13	-26	-37	-13
	PM03B	C08	D-Serine	N-Source, amino acid	-23.4	-27	-22	-23	-27	-18
	PM06	E08	Gly-Lys	N-Source, peptide	-23.4	-28	-21	-24	-27	-17
	PM07	A07	Lys-Arg	N-Source, peptide	-23.4	-16	-16	-28	-39	-18
	PM07	C12	Phe-Phe	N-Source, peptide	-23.4	-22	-15	-26	-38	-16
	PM07	E06	Ser-Phe	N-Source, peptide	-23.4	-21	-16	-23	-40	-17
	PM07	E12	Thr-Arg	N-Source, peptide	-23.4	-20	-14	-27	-40	-16
	PM07	F10	Trp-Gly	N-Source, peptide	-23.4	-22	-13	-36	-30	-16
	PM03B	B08	L-Phenylalanine	N-Source, amino acid	-23.6	-24	-20	-25	-29	-20
	PM03B	E08	D-Glucosamine	N-Source, other	-23.6	-25	-24	-21	-30	-18
	PM07	F08	Trp-Asp	N-Source, peptide	-23.6	-24	-17	-37	-21	-19
	PM03B	F09	Thymidine	N-Source, other	-23.8	-30	-20	-23	-30	-16
	PM08	B08	Leu-Asn	N-Source, peptide	-23.8	-22	-21	-22	-35	-19
	PM08	C05	Phe-Asp	N-Source, peptide	-23.8	-20	-17	-29	-35	-18
	PM03B	B04	L-Isoleucine	N-Source, amino acid	-24	-30	-19	-24	-30	-17
	PM03B	B09	L-Proline	N-Source, amino acid	-24	-24	-18	-23	-38	-17
	PM07	B07	Met-Arg	N-Source, peptide	-24	-27	-18	-24	-33	-18
	PM07	D08	Pro-Hyp	N-Source, peptide	-24	-24	-22	-28	-26	-20
	PM08	F06	b-Ala-Phe	N-Source, peptide	-24	-20	-20	-25	-40	-15
	PM06	F05	His-Asp	N-Source, peptide	-24.2	-27	-20	-24	-34	-16
	PM07	C05	Met-Phe	N-Source, peptide	-24.2	-19	-17	-31	-36	-18
	PM03B	C06	D-Glutamic Acid	N-Source, amino acid	-24.4	-27	-24	-27	-25	-19
	PM07	B11	Met-Gly	N-Source, peptide	-24.4	-19	-13	-32	-41	-17
	PM08	F05	Met-b-Ala	N-Source, peptide	-24.4	-25	-25	-25	-27	-20
	PM07	B04	Lys-Trp	N-Source, peptide	-24.6	-27	-16	-26	-35	-19
	PM07	E10	Ser-Val	N-Source, peptide	-24.6	-23	-16	-28	-39	-17
	PM06	E09	Gly-Met	N-Source, peptide	-24.8	-31	-20	-24	-30	-19
	PM07	G09	Tyr-His	N-Source, peptide	-24.8	-24	-17	-29	-37	-17
	PM07	E08	Ser-Ser	N-Source, peptide	-25	-20	-23	-30	-31	-21
	PM06	C06	Arg-Val	N-Source, peptide	-25.2	-28	-21	-24	-35	-18
	PM06	D05	Gln-Gln	N-Source, peptide	-25.4	-28	-19	-26	-37	-17
	PM07	B06	Lys-Val	N-Source, peptide	-25.4	-30	-19	-26	-32	-20
	PM07	C03	Met-Lys	N-Source, peptide	-25.4	-23	-20	-29	-37	-18
	PM07	C09	Phe-Ala	N-Source, peptide	-25.4	-19	-21	-30	-34	-23
	PM07	C10	Phe-Gly	N-Source, peptide	-25.4	-22	-18	-31	-37	-19
	PM07	C06	Met-Pro	N-Source, peptide	-25.6	-22	-20	-30	-37	-19
	PM07	C11	Phe-Ile	N-Source, peptide	-25.6	-23	-17	-30	-39	-19
	PM07	D12	Pro-Tyr	N-Source, peptide	-25.6	-22	-16	-31	-42	-17
	PM03B	E04	Acetamide	N-Source, other	-25.8	-32	-20	-25	-36	-16
	PM08	C11	Pro-Arg	N-Source, peptide	-26.2	-24	-19	-28	-42	-18
	PM08	C10	Phe-Val	N-Source, peptide	-26.6	-21	-18	-30	-46	-18
	PM07	B08	Met-Asp	N-Source, peptide	-26.8	-24	-20	-30	-40	-20
	PM07	C04	Met-Met	N-Source, peptide	-26.8	-35	-16	-29	-36	-18
	PM08	B06	Ile-Asn	N-Source, peptide	-26.8	-26	-19	-26	-43	-20
	PM07	F03	Thr-Leu	N-Source, peptide	-27	-34	-17	-29	-37	-18
	PM03B	D03	L-Pyroglutamic Acid	N-Source, amino acid	-27.4	-28	-24	-29	-34	-22
	PM07	F06	Trp-Ala	N-Source, peptide	-27.4	-25	-19	-32	-44	-17
	PM08	C09	Phe-Tyr	N-Source, peptide	-27.4	-24	-20	-29	-45	-19
	PM03B	G03	Uric Acid	N-Source, other	-28.4	-26	-16	-33	-52	-15
	PM07	G10	Tyr-Leu	N-Source, peptide	-28.4	-30	-16	-33	-47	-16
	PM08	C03	Met-Thr	N-Source, peptide	-28.4	-32	-19	-25	-45	-21
	PM08	E06	Val-Ala	N-Source, peptide	-28.4	-26	-22	-31	-46	-17
	PM07	G08	Tyr-Gly	N-Source, peptide	-28.6	-26	-18	-35	-45	-19
	PM07	C07	Met-Trp	N-Source, peptide	-28.8	-22	-20	-36	-46	-20
	PM08	E05	Tyr-Val	N-Source, peptide	-28.8	-25	-23	-33	-42	-21
	PM07	F05	Thr-Pro	N-Source, peptide	-31.6	-35	-22	-34	-45	-22
	PM03B	F03	Adenosine	N-Source, other	-34.2	-40	-25	-34	-49	-23
	PM03B	D05	Methylamine	N-Source, other	-42.4	-47	-29	-45	-67	-24
Phosphate Compounds	PM04A	A10	Adenosine 5`-Monophosphate	P-Source, organic	67	21	55	99	115	45
	PM04A	C09	Cytidine 3`-Monophosphate	P-Source, organic	67	17	37	94	117	70
	PM04A	A12	Adenosine 3`,5`-Cyclic Monophosphate	P-Source, organic	64.2	21	61	89	105	45
	PM04A	C12	Cytidine 3`,5`-Cyclic Monophosphate	P-Source, organic	63.8	20	39	85	107	68
	PM04A	D12	Uridine 3`,5`-Cyclic Monophosphate	P-Source, organic	63.4	12	53	92	93	67
	PM04A	C10	Cytidine 5`-Monophosphate	P-Source, organic	62.6	16	32	102	95	68
	PM04A	D10	Uridine 5`-Monophosphate	P-Source, organic	60.2	11	54	84	86	66
	PM04A	D11	Uridine 2`,3`-Cyclic Monophosphate	P-Source, organic	56.4	9	41	83	84	65
	PM04A	A11	Adenosine 2`,3`-Cyclic Monophosphate	P-Source, organic	55.8	13	41	86	106	33
	PM04A	C11	Cytidine 2`,3`-Cyclic Monophosphate	P-Source, organic	54.2	14	24	79	93	61
	PM04A	A09	Adenosine 3`-Monophosphate	P-Source, organic	53.8	12	44	70	109	34
	PM04A	D09	Uridine 3`-Monophosphate	P-Source, organic	43.6	9	39	21	96	53
	PM04A	B10	Guanosine 5`-Monophosphate	P-Source, organic	43.2	4	36	71	79	26
	PM04A	B11	Guanosine 2`,3`-Cyclic Monophosphate	P-Source, organic	40.6	1	35	68	75	24
	PM04A	B12	Guanosine 3`,5`-Cyclic Monophosphate	P-Source, organic	36.8	6	33	52	65	28
	PM04A	E11	Inositol Hexaphosphate	P-Source, organic	35.2	-3	5	72	83	19
	PM04A	E10	Thymidine 5`-Monophosphate	P-Source, organic	34.2	-3	6	66	83	19
	PM04A	B02	Dithiophosphate	P-Source, inorganic	31.8	14	101	10	12	22
	PM04A	B09	Guanosine 3`-Monophosphate	P-Source, organic	26.6	-1	28	14	77	15
	PM04A	E09	Thymidine 3`-Monophosphate	P-Source, organic	13.2	-2	14	18	13	23
	PM04A	E12	Thymidine 3`,5`-Cyclic Monophosphate	P-Source, organic	11.2	-3	7	12	11	29
	PM04A	A04	Trimetaphosphate	P-Source, inorganic	7.6	2	8	20	10	-2
	PM04A	C05	2-Deoxy-D-Glucose 6-Phosphate	P-Source, organic	6.8	-13	1	24	22	0
	PM04A	A01	Negative Control	P-Source, Negative control	0	0	0	0	0	0
	PM04A	A02	Phosphate	P-Source, inorganic	0	0	0	0	0	0
	PM04A	B01	Thiophosphate	P-Source, inorganic	0	0	0	0	0	0
	PM04A	C01	Phosphoenol Pyruvate	P-Source, organic	0	0	0	0	0	0
	PM04A	D01	D-Mannose-1-Phosphate	P-Source, organic	0	0	0	0	0	0
	PM04A	E01	O-Phospho-D-Tyrosine	P-Source, organic	0	0	0	0	0	0
	PM04A	C02	Phospho-Glycolic Acid	P-Source, organic	-1.2	-6	0	1	-1	0
	PM04A	C04	D-Glucose-6-Phosphate	P-Source, organic	-1.6	-15	-12	13	9	-3
	PM04A	B03	D,L-a-Glycerol Phosphate	P-Source, organic	-1.8	-8	-3	1	4	-3
	PM04A	D02	D-Mannose-6-Phosphate	P-Source, organic	-2	-5	-4	0	1	-2
	PM04A	A03	Pyrophosphate	P-Source, inorganic	-4.6	-11	-1	0	-3	-8
	PM04A	A06	Triethyl Phosphate	P-Source, organic	-8.2	-12	0	-9	-11	-9
	PM04A	E02	O-Phospho-L-Tyrosine	P-Source, organic	-8.2	-12	-10	-6	-8	-5
	PM04A	A08	Adenosine 2`-Monophosphate	P-Source, organic	-9.4	-15	-10	-10	-6	-6
	PM04A	C03	D-Glucose-1-Phosphate	P-Source, organic	-12	-20	-9	-6	-12	-13
	PM04A	A07	Hypophosphite	P-Source, inorganic	-13.4	-18	-13	-13	-11	-12
	PM04A	D04	Phospho-L-Arginine	P-Source, organic	-13.6	-9	-19	-17	-14	-9
	PM04A	E04	Phosphoryl Choline	P-Source, organic	-14	-19	-17	-11	-12	-11
	PM04A	A05	Tripolyphosphate	P-Source, inorganic	-14.4	-16	-15	-14	-16	-11
	PM04A	B08	Guanosine 2`-Monophosphate	P-Source, organic	-15	-23	-11	-14	-10	-17
	PM04A	C07	6-Phospho-Gluconic Acid	P-Source, organic	-16.2	-19	-11	-20	-20	-11
	PM04A	D07	O-Phospho-L-Threonine	P-Source, organic	-16.2	-19	-17	-12	-18	-15
	PM04A	C08	Cytidine 2`-Monophosphate	P-Source, organic	-16.4	-21	-15	-17	-17	-12
	PM04A	D05	O-Phospho-D-Serine	P-Source, organic	-17.2	-20	-13	-10	-29	-14
	PM04A	E03	Phosphocreatine	P-Source, organic	-17.6	-21	-18	-15	-18	-16
	PM04A	B04	b-Glycerol Phosphate	P-Source, organic	-18	-26	-18	-14	-15	-17
	PM04A	E07	2-Aminoethyl Phosphonic Acid	P-Source, organic	-18	-25	-20	-16	-16	-13
	PM04A	E05	O-Phosphoryl-Ethanolamine	P-Source, organic	-18.2	-21	-22	-15	-18	-15
	PM04A	B07	D-3-Phospho-Glyceric Acid	P-Source, organic	-19.8	-25	-18	-21	-19	-16
	PM04A	D06	O-Phospho-L-Serine	P-Source, organic	-20.4	-22	-21	-21	-20	-18
	PM04A	E06	Phosphono Acetic Acid	P-Source, organic	-20.8	-22	-24	-20	-22	-16
	PM04A	D03	Cysteamine-S-Phosphate	P-Source, organic	-21.8	-23	-20	-19	-27	-20
	PM04A	B05	Carbamyl Phosphate	P-Source, organic	-22	-29	-20	-21	-22	-18
	PM04A	D08	Uridine 2`-Monophosphate	P-Source, organic	-22.2	-24	-23	-21	-24	-19
	PM04A	E08	Methylene Diphosphonic Acid	P-Source, organic	-22.8	-26	-26	-22	-22	-18
	PM04A	C06	D-Glucosamine-6-Phosphate	P-Source, organic	-23.8	-24	-24	-25	-29	-17
	PM04A	B06	D-2-Phospho-Glyceric Acid	P-Source, organic	-28	-30	-30	-29	-32	-19
Sulfur Compounds	PM04A	H02	Thiourea	S-Source, organic	11.6	9	10	13	15	11
	PM04A	H05	Taurocholic Acid	S-Source, organic	7.6	-1	5	11	21	2
	PM04A	H04	D,L-Lipoamide	S-Source, organic	5.4	-2	4	10	13	2
	PM04A	G02	S-Methyl-L-Cysteine	S-Source, organic	2.4	-3	2	6	5	2
	PM04A	H03	1-Thio-b-D-Glucose	S-Source, organic	2.4	-2	-2	8	6	2
	PM04A	H07	Hypotaurine	S-Source, organic	0.2	-8	0	4	6	-1
	PM04A	F01	Negative Control	S-Source, Negative control	0	0	0	0	0	0
	PM04A	G01	N-Acetyl-L-Cysteine	S-Source, organic	0	0	0	0	0	0
	PM04A	H01	L-Djenkolic Acid	S-Source, organic	0	0	0	0	0	0
	PM04A	H06	Taurine	S-Source, organic	-0.2	-6	-3	5	2	1
	PM04A	H10	2-Hydroxyethane Sulfonic Acid	S-Source, organic	-0.4	-8	0	4	3	-1
	PM04A	H11	Methane Sulfonic Acid	S-Source, organic	-0.6	-10	-1	4	5	-1
	PM04A	H12	Tetramethylene Sulfone	S-Source, organic	-1.6	-11	1	2	1	-1
	PM04A	H08	p-Aminobenzene Sulfonic Acid	S-Source, organic	-2.2	-9	0	4	-3	-3
	PM04A	H09	Butane Sulfonic Acid	S-Source, organic	-2.2	-9	-2	1	1	-2
	PM04A	F02	Sulfate	S-Source, inorganic	-2.4	-4	1	-4	-5	0
	PM04A	G03	Cystathionine	S-Source, organic	-4	-9	-6	0	3	-8
	PM04A	G12	L-Methionine Sulfone	S-Source, organic	-5.8	-12	-5	-3	-4	-5
	PM04A	G11	L-Methionine Sulfoxide	S-Source, organic	-6	-12	-6	-3	-2	-7
	PM04A	G07	L-Methionine	S-Source, organic	-6.2	-13	-7	-3	-3	-5
	PM04A	G06	D,L-Ethionine	S-Source, organic	-7	-13	-7	-4	-6	-5
	PM04A	G04	Lanthionine	S-Source, organic	-7.2	-12	-8	-5	-4	-7
	PM04A	G10	N-Acetyl-D,L-Methionine	S-Source, organic	-7.6	-14	-6	-4	-7	-7
	PM04A	F12	L-Cysteine Sulfinic Acid	S-Source, organic	-7.8	-13	-9	-6	-5	-6
	PM04A	G09	Gly-Met	S-Source, organic	-8	-15	-10	-6	-1	-8
	PM04A	F11	Cysteamine	S-Source, organic	-9.4	-14	-9	-6	-11	-7
	PM04A	F09	Cys-Gly	S-Source, organic	-10	-19	-13	-11	5	-12
	PM04A	F10	L-Cysteic Acid	S-Source, organic	-10.8	-14	-11	-9	-12	-8
	PM04A	G05	Glutathione	S-Source, organic	-11	-17	-14	-10	-3	-11
	PM04A	G08	D-Methionine	S-Source, organic	-11.4	-17	-12	-7	-12	-9
	PM04A	F07	L-Cysteine	S-Source, organic	-12.4	-14	-14	-9	-14	-11
	PM04A	F06	Dithiophosphate	S-Source, organic	-12.8	-16	-14	-8	-15	-11
	PM04A	F08	D-Cysteine	S-Source, organic	-14.4	-18	-15	-11	-14	-14
	PM04A	F04	Tetrathionate	S-Source, inorganic	-16.2	-17	-19	-15	-19	-11
	PM04A	F03	Thiosulfate	S-Source, inorganic	-16.6	-19	-14	-18	-18	-14
	PM04A	F05	Thiophosphate	S-Source, inorganic	-21.8	-22	-28	-19	-23	-17
Additional Compounds	PM05	A02	Positive Control	Nutritional supplement, Positive control	11.4	0	9	19	24	5
	PM05	H02	a-Hydroxybutyric Acid	Nutritional supplement	8.2	7	-6	1	39	0
	PM05	G01	Oxaloacetic Acid	Nutritional supplement	6.2	7	4	7	10	3
	PM05	A11	Adenosine	Nutritional supplement	6	-28	1	20	23	14
	PM05	H01	Butyric Acid	Nutritional supplement	6	3	1	9	6	11
	PM05	F12	Thymidine	Nutritional supplement	5	-5	5	5	17	3
	PM05	A09	Adenosine 3`,5`-Cyclic Monophosphate	Nutritional supplement	1.6	-5	-3	6	12	-2
	PM05	A01	Negative Control	Nutritional supplement, Negative control	0	0	0	0	0	0
	PM05	C11	Inosine	Nutritional supplement	-0.8	-31	-10	35	2	0
	PM05	A07	L-Cysteine	Nutritional supplement	-1.4	4	-3	-2	9	-15
	PM05	D12	2’-Deoxycytidine	Nutritional supplement	-1.4	-15	-3	3	8	0
	PM05	E12	2`-Deoxyuridine	Nutritional supplement	-2.6	-14	-6	4	4	-1
	PM05	H03	a-Ketobutyric Acid	Nutritional supplement	-3	-5	-6	-1	-1	-2
	PM05	E11	Uridine	Nutritional supplement	-3.2	-27	-10	6	10	5
	PM05	F08	a-D-Glucose	Nutritional supplement	-3.8	-29	-12	6	13	3
	PM05	B01	L-Glutamine	Nutritional supplement	-4.6	-10	-1	-3	-4	-5
	PM05	D11	Cytidine	Nutritional supplement	-5	-30	-10	5	9	1
	PM05	A12	2`-Deoxyadenosine	Nutritional supplement	-5.2	-8	-7	-3	-2	-6
	PM05	G06	Inosine + Thiamine	Nutritional supplement	-5.2	-29	-11	6	5	3
	PM05	H05	D,L-Thioctic acid	Nutritional supplement	-5.2	-7	-10	-4	-3	-2
	PM05	F01	Quinolinic Acid	Nutritional supplement	-6.2	-15	-7	-6	3	-6
	PM05	C01	L-Proline	Nutritional supplement	-6.6	-12	-5	-6	-3	-7
	PM05	G12	m-Inositol	Nutritional supplement	-6.8	-13	-9	-3	-2	-7
	PM05	D01	L-Ornithine	Nutritional supplement	-7.4	-20	-7	-3	-4	-3
	PM05	B11	Guanosine	Nutritional supplement	-7.8	-28	-11	1	2	-3
	PM05	A05	L-Asparagine	Nutritional supplement	-8.8	-8	-7	-8	-8	-13
	PM05	C12	2`-Deoxyinosine	Nutritional supplement	-9	-17	-12	-5	-3	-8
	PM05	G02	D-Biotin	Nutritional supplement	-9	-14	-13	-9	-7	-2
	PM05	H06	D,L-Mevalonic Acid Lactone	Nutritional supplement	-9	-13	-11	-5	-7	-9
	PM05	B12	2`-Deoxyguanosine	Nutritional supplement	-9.2	-23	-10	-4	-3	-6
	PM05	A03	L-Alanine	Nutritional supplement	-9.6	2	-9	-16	-10	-15
	PM05	F04	b-Nicotinamide Adenine Dinucleotide	Nutritional supplement	-10.2	-18	-13	-10	-4	-6
	PM05	H07	D,L-Carnitine	Nutritional supplement	-10.4	-15	-15	-7	-7	-8
	PM05	G11	Menadione	Nutritional supplement	-10.8	-15	-18	-6	-3	-12
	PM05	H08	Choline	Nutritional supplement	-11.4	-19	-14	-8	-6	-10
	PM05	E01	Putrescine	Nutritional supplement	-12.4	-16	-15	-10	-11	-10
	PM05	C03	L-Threonine	Nutritional supplement	-12.6	-11	-12	-11	-14	-15
	PM05	H04	Caprylic Acid	Nutritional supplement	-12.6	-15	-18	-10	-10	-10
	PM05	G03	Cyanocobalamin	Nutritional supplement	-13	-18	-16	-8	-10	-13
	PM05	A06	L-Aspartic Acid	Nutritional supplement	-13.2	-14	-10	-13	-11	-18
	PM05	F11	Glutathione	Nutritional supplement	-13.4	-26	-18	-8	-5	-10
	PM05	A08	L-Glutamic Acid	Nutritional supplement	-14.2	-20	-13	-9	-12	-17
	PM05	G04	p-Amino-Benzoic Acid	Nutritional supplement	-14.4	-9	-24	-9	-14	-16
	PM05	C09	(5) 4-Amino-Imidazole-4(5)-Carboxamide	Nutritional supplement	-15.8	-27	-19	-10	-8	-15
	PM05	G05	Folic Acid	Nutritional supplement	-16	-19	-21	-12	-13	-15
	PM05	B05	L-Leucine	Nutritional supplement	-16.4	-20	-15	-15	-16	-16
	PM05	B03	L-Histidine	Nutritional supplement	-16.6	-18	-15	-18	-16	-16
	PM05	G09	Riboflavin	Nutritional supplement	-16.6	-20	-20	-14	-10	-19
	PM05	F03	Nicotinamide	Nutritional supplement	-17.2	-24	-21	-13	-13	-15
	PM05	C04	L-Tryptophan	Nutritional supplement	-17.4	-20	-19	-15	-15	-18
	PM05	D06	D-Alanine	Nutritional supplement	-17.6	-19	-17	-18	-15	-19
	PM05	F02	Nicotinic Acid	Nutritional supplement	-17.6	-31	-18	-13	-12	-14
	PM05	G07	Thiamine	Nutritional supplement	-17.8	-24	-18	-12	-17	-18
	PM05	F09	N-Acetyl-D-Glucosamine	Nutritional supplement	-18	-25	-23	-10	-16	-16
	PM05	B08	L-Phenylalanine	Nutritional supplement	-18.6	-23	-18	-17	-16	-19
	PM05	F05	d-Amino-N-Valeric Acid	Nutritional supplement	-18.6	-23	-21	-16	-16	-17
	PM05	C08	Hydroxy-L-Proline	Nutritional supplement	-18.8	-22	-17	-18	-16	-21
	PM05	D08	D-Glutamic Acid	Nutritional supplement	-18.8	-24	-22	-15	-15	-18
	PM05	F10	Thymine	Nutritional supplement	-18.8	-31	-21	-13	-14	-15
	PM05	B07	L-Methionine	Nutritional supplement	-19.2	-23	-17	-19	-15	-22
	PM05	C06	L-Valine	Nutritional supplement	-19.2	-22	-17	-19	-17	-21
	PM05	A04	L-Arginine	Nutritional supplement	-19.4	-16	-42	-11	-12	-16
	PM05	B10	Guanine	Nutritional supplement	-19.4	-29	-18	-15	-14	-21
	PM05	B04	L-Isoleucine	Nutritional supplement	-19.6	-26	-16	-17	-20	-19
	PM05	C02	L-Serine	Nutritional supplement	-19.8	-24	-19	-19	-17	-20
	PM05	E06	Pyridoxamine	Nutritional supplement	-20.2	-25	-20	-17	-20	-19
	PM05	E10	Uracil	Nutritional supplement	-20.2	-28	-22	-12	-22	-17
	PM05	D09	D,L-Diamino-a,e-C1039Pimelic Acid+C1081	Nutritional supplement	-20.6	-28	-24	-15	-19	-17
	PM05	B02	Glycine	Nutritional supplement	-20.8	-24	-19	-20	-19	-22
	PM05	B09	Guanosine 3`,5`-Cyclic Monophosphate	Nutritional supplement	-20.8	-26	-22	-18	-20	-18
	PM05	C05	L-Tyrosine	Nutritional supplement	-20.8	-23	-23	-21	-16	-21
	PM05	E04	Pyridoxine	Nutritional supplement	-20.8	-25	-27	-18	-20	-14
	PM05	D10	Cytosine	Nutritional supplement	-21	-31	-19	-16	-19	-20
	PM05	G08	Thiamine Pyrophosphate	Nutritional supplement	-21.2	-29	-24	-19	-15	-19
	PM05	F06	Hematin	Nutritional supplement	-21.4	-36	-22	-16	-14	-19
	PM05	D04	(-)Shikimic Acid	Nutritional supplement	-21.6	-31	-24	-17	-18	-18
	PM05	B06	L-Lysine	Nutritional supplement	-21.8	-24	-21	-21	-20	-23
	PM05	A10	Adenine	Nutritional supplement	-22	-36	-16	-18	-16	-24
	PM05	C07	L-Isoleucine + L-Valine	Nutritional supplement	-22	-26	-23	-20	-20	-21
	PM05	D02	L-Citrulline	Nutritional supplement	-22.2	-33	-26	-15	-16	-21
	PM05	F07	Deferoxamine	Nutritional supplement	-22.4	-30	-25	-20	-17	-20
	PM05	E02	Spermidine	Nutritional supplement	-22.8	-27	-27	-22	-19	-19
	PM05	E03	Spermine	Nutritional supplement	-22.8	-26	-27	-20	-19	-22
	PM05	C10	Hypoxanthine	Nutritional supplement	-24	-35	-23	-21	-18	-23
	PM05	D07	D-Aspartic Acid	Nutritional supplement	-24	-28	-28	-21	-21	-22
	PM05	E05	Pyridoxal	Nutritional supplement	-24	-29	-28	-21	-22	-20
	PM05	D05	L-Homoserine Lactone	Nutritional supplement	-24.6	-34	-27	-18	-22	-22
	PM05	D03	Chorismic Acid	Nutritional supplement	-25	-40	-27	-19	-19	-20
	PM05	E07	b-Alanine	Nutritional supplement	-25	-28	-30	-20	-23	-24
	PM05	H12	Tween 80	Nutritional supplement	-25	-59	-34	-8	-5	-19
	PM05	G10	Pyrrolo-Quinoline Quinone	Nutritional supplement	-26.2	-46	-32	-17	-14	-22
	PM05	E08	D-Pantothenic Acid	Nutritional supplement	-27	-30	-51	-17	-19	-18
	PM05	H11	Tween 60	Nutritional supplement	-27.6	-61	-36	-12	-9	-20
	PM05	H10	Tween 40	Nutritional supplement	-28.6	-61	-38	-15	-7	-22
	PM05	E09	Orotic Acid	Nutritional supplement	-29.4	-34	-54	-19	-19	-21
	PM05	H09	Tween 20	Nutritional supplement	-33.6	-67	-43	-15	-15	-28

## Sheet: Table S1 PM09-10
PM Plate	Plate Well	Osmotic Stressor		Av. Relative Growth	Hi Strain + Relative Growth
					Hi2019	86-028NP	C188	R2866	R353
PM09	A01	1 mM NaCl	osmotic sensitivity, NaCl	146.6	120	146	178	203	86
PM09	A02	2 mM NaCl	osmotic sensitivity, NaCl	92.6	83	88	95	121	76
PM09	A03	3 mM NaCl	osmotic sensitivity, NaCl	95.4	79	117	69	148	64
PM09	A04	4 mM NaCl	osmotic sensitivity, NaCl	86.8	72	69	93	140	60
PM09	A05	5 mM NaCl	osmotic sensitivity, NaCl	73.8	67	80	60	81	81
PM09	A06	5.5 mM NaCl	osmotic sensitivity, NaCl	70.2	56	72	52	88	83
PM09	A07	6 mM NaCl	osmotic sensitivity, NaCl	83.6	57	106	53	130	72
PM09	A08	6.5 mM NaCl	osmotic sensitivity, NaCl	91.4	55	118	53	130	101
PM09	A09	7 mM NaCl	osmotic sensitivity, NaCl	84.6	64	116	55	85	103
PM09	A10	8 mM NaCl	osmotic sensitivity, NaCl	85.8	86	85	50	100	108
PM09	A11	9 mM NaCl	osmotic sensitivity, NaCl	96.2	94	98	62	95	132
PM09	A12	10 mM NaCl	osmotic sensitivity, NaCl	107.2	69	125	92	122	128
PM09	B01	6% NaCl	NaCl control	0	0	0	0	0	0
PM09	B02	6% NaCl + Betaine	betaine	-14.8	-24	53	-12	-28	-63
PM09	B03	6% NaCl + N-N Dimethyl Glycine	dimethylglycine	-21	-25	-11	23	-62	-30
PM09	B04	6% NaCl + Sarcosine	sarcosine	-1	-21	29	-10	21	-24
PM09	B05	6% NaCl + Dimethyl Sulphonyl Propionate	dimethyl sulphonyl propionate	-4.6	-2	58	-10	-16	-53
PM09	B06	6% NaCl + MOPS	MOPS	-9.4	-22	40	-9	-19	-37
PM09	B07	6% NaCl + Ectoine	ectoine	-11	-11	10	-9	-33	-12
PM09	B08	6% NaCl + Choline	choline	5.4	-12	90	-9	-33	-9
PM09	B09	6% NaCl + Phosphorylcholine	phosphorylcholine	23.2	11	95	-7	-6	23
PM09	B10	6% NaCl + Creatine	creatine	15.8	-2	101	-8	-8	-4
PM09	B11	6% NaCl + Creatinine	creatinine	11.2	-6	44	-1	16	3
PM09	B12	6% NaCl + L-Carnitine	carnitine	2.4	-4	42	3	-37	8
PM09	C01	6% NaCl + KCl	KCl	2	-15	29	11	-6	-9
PM09	C02	6% NaCl + L-Proline	proline	-1.6	-13	53	-14	6	-40
PM09	C03	6% NaCl + N-Acetyl-L-Glutamine	acetyl glutamine	-12.4	-19	36	-7	-54	-18
PM09	C04	6% NaCl + ?-Glutamic Acid	b-glutamate	-16.2	-17	22	-5	-42	-39
PM09	C05	6% NaCl + ?–Amino-N-Butyric Acid	g-amino butyric acid	-16.6	-20	31	-11	-52	-31
PM09	C06	6% NaCl + Glutathione	glutathione	11.4	-13	38	-7	36	3
PM09	C07	6% NaCl + Glycerol	glycerol	10.2	3	57	-9	4	-4
PM09	C08	6% NaCl + Trehalose	trehalose	15.4	-1	50	-6	4	30
PM09	C09	6% NaCl + Trimethylamine-N-Oxide	trimethylamine-N-oxide	25	12	114	-3	-19	21
PM09	C10	6% NaCl + Trimethylamine	trimethylamine	26	0	100	-5	9	26
PM09	C11	6% NaCl + Octopine	octopine	23.2	7	77	9	-12	35
PM09	C12	6% NaCl + Trigonelline	trigonelline	27.8	13	89	21	-46	62
PM09	D01	3 mM KCl	osmotic sensitivity, KCl	108.4	76	126	74	156	110
PM09	D02	4 mM KCl	osmotic sensitivity, KCl	69	54	79	48	91	73
PM09	D03	5 mM KCl	osmotic sensitivity, KCl	71.4	52	75	51	94	85
PM09	D04	6 mM KCl	osmotic sensitivity, KCl	88.6	55	70	56	143	119
PM09	D05	2% Sodium Sulfate	osmotic sensitivity, Na2SO4	150.8	103	157	156	212	126
PM09	D06	3% Sodium Sulfate	osmotic sensitivity, Na2SO4	162	107	182	184	191	146
PM09	D07	4% Sodium Sulfate	osmotic sensitivity, Na2SO4	168.4	120	188	154	208	172
PM09	D08	5% Sodium Sulfate	osmotic sensitivity, Na2SO4	178.8	133	206	151	208	196
PM09	D09	5% Ethylene Glycol	osmotic sensitivity, ethylene glycol	195.4	181	208	195	201	192
PM09	D10	10% Ethylene Glycol	osmotic sensitivity, ethylene glycol	192.8	180	209	190	195	190
PM09	D11	15% Ethylene Glycol	osmotic sensitivity, ethylene glycol	189.6	179	197	195	196	181
PM09	D12	20% Ethylene Glycol	osmotic sensitivity, ethylene glycol	188.2	178	189	187	201	186
PM09	E01	1 mM Formate	osmotic sensitivity, sodium formate	84	85	91	76	100	68
PM09	E02	2 mM Formate	osmotic sensitivity, sodium formate	75.2	64	100	66	86	60
PM09	E03	3 mM Formate	osmotic sensitivity, sodium formate	75.8	66	69	58	97	89
PM09	E04	4 mM Formate	osmotic sensitivity, sodium formate	79.8	65	118	62	69	85
PM09	E05	5 mM Formate	osmotic sensitivity, sodium formate	81.4	72	113	58	74	90
PM09	E06	6 mM Formate	osmotic sensitivity, sodium formate	103.6	88	136	68	108	118
PM09	E07	2 mM Urea	osmotic sensitivity, urea	173.2	162	190	173	158	183
PM09	E08	3 mM Urea	osmotic sensitivity, urea	164.6	161	183	142	158	179
PM09	E09	4 mM Urea	osmotic sensitivity, urea	147.8	165	187	125	86	176
PM09	E10	5 mM Urea	osmotic sensitivity, urea	140.6	154	186	112	74	177
PM09	E11	6 mM Urea	osmotic sensitivity, urea	154	192	175	131	77	195
PM09	E12	7 mM Urea	osmotic sensitivity, urea	130.4	146	163	97	73	173
PM09	F01	1 mM Lactate	osmotic sensitivity, sodium lactate	181.8	163	192	179	196	179
PM09	F02	2 mM Lactate	osmotic sensitivity, sodium lactate	165	140	199	129	178	179
PM09	F03	3 mM Lactate	osmotic sensitivity, sodium lactate	166.4	142	197	127	181	185
PM09	F04	4 mM Lactate	osmotic sensitivity, sodium lactate	176.2	146	220	136	179	200
PM09	F05	5 mM Lactate	osmotic sensitivity, sodium lactate	185	172	232	130	165	226
PM09	F06	6 mM Lactate	osmotic sensitivity, sodium lactate	205.2	203	243	145	175	260
PM09	F07	7 mM Lactate	osmotic sensitivity, sodium lactate	203.4	215	239	155	180	228
PM09	F08	8 mM Lactate	osmotic sensitivity, sodium lactate	206.4	221	237	165	180	229
PM09	F09	9 mM Lactate	osmotic sensitivity, sodium lactate	209.4	225	241	164	191	226
PM09	F10	10 mM Lactate	osmotic sensitivity, sodium lactate	193.8	210	229	158	157	215
PM09	F11	11 mM Lactate	osmotic sensitivity, sodium lactate	194.6	206	220	176	159	212
PM09	F12	12 mM Lactate	osmotic sensitivity, sodium lactate	210.2	224	240	178	180	229
PM09	G01	20 mM Phosphate	osmotic sensitivity; sodium phosphate	149.4	132	130	170	191	124
PM09	G02	50 mM Phosphate	osmotic sensitivity; sodium phosphate	144.4	131	123	155	194	119
PM09	G03	100 mM Phosphate	osmotic sensitivity; sodium phosphate	142.4	114	137	156	199	106
PM09	G04	200 mM Phosphate	osmotic sensitivity; sodium phosphate	144.4	104	171	163	184	100
PM09	G05	20 mM Benzoate	toxicity, benzoate	99.4	98	104	88	112	95
PM09	G06	50 mM Benzoate	toxicity, benzoate	78.8	76	87	64	79	88
PM09	G07	100 mM Benzoate	toxicity, benzoate	72	72	84	52	62	90
PM09	G08	200 mM Benzoate	toxicity, benzoate	77.6	63	111	50	62	102
PM09	G09	10 mM Ammonium Sulfate	toxicity, ammonia	167.8	160	162	176	183	158
PM09	G10	20 mM Ammonium Sulfate	toxicity, ammonia	150.6	129	159	161	170	134
PM09	G11	50 mM Ammonium Sulfate	toxicity, ammonia	132.6	115	131	147	147	123
PM09	G12	100 mM Ammonium Sulfate	toxicity, ammonia	111	99	118	123	106	109
PM09	H01	10 mM Sodium Nitrate	toxicity, nitrate	163.8	155	143	193	203	125
PM09	H02	20 mM Sodium Nitrate	toxicity, nitrate	166.4	152	145	191	208	136
PM09	H03	40 mM Sodium Nitrate	toxicity, nitrate	159.2	134	142	191	215	114
PM09	H04	60 mM Sodium Nitrate	toxicity, nitrate	153.4	133	137	193	200	104
PM09	H05	80 mM Sodium Nitrate	toxicity, nitrate	154	131	147	189	194	109
PM09	H06	100 mM Sodium Nitrate	toxicity, nitrate	147.8	119	143	178	186	113
PM09	H07	10 mM Sodium Nitrite	toxicity, nitrite	122.8	115	139	121	127	112
PM09	H08	20 mM Sodium Nitrite	toxicity, nitrite	118.4	110	141	89	127	125
PM09	H09	40 mM Sodium Nitrite	toxicity, nitrite	111.8	121	147	81	79	131
PM09	H10	60 mM Sodium Nitrite	toxicity, nitrite	117.4	128	152	82	78	147
PM09	H11	80 mM Sodium Nitrite	toxicity, nitrite	115.6	130	147	81	76	144
PM09	H12	100 mM Sodium Nitrite	toxicity, nitrite	118.2	132	149	87	88	135
PM10	A01	pH. 3.5	pH, growth at 3.5	65	79	62	69	60	55
PM10	A02	pH 4	pH, growth at 4	51.4	64	46	56	43	48
PM10	A03	pH 4.5	pH, growth at 4.5	55.4	68	50	58	49	52
PM10	A04	pH 5	pH, growth at 5	66.8	74	62	61	72	65
PM10	A05	pH 5.5	pH, growth at 5.5	109.8	91	129	100	147	82
PM10	A06	pH 6	pH, growth at 6	140.2	117	129	169	189	97
PM10	A07	pH 7	pH, growth at 7	170	138	161	208	214	129
PM10	A08	pH 8	pH, growth at 8	184.4	163	182	213	214	150
PM10	A09	pH 8.5	pH, growth at 8.5	197.4	191	195	197	219	185
PM10	A10	pH 9	pH, growth at 9	200.4	200	209	197	220	176
PM10	A11	pH 9.5	pH, growth at 9.5	211.4	204	217	218	216	202
PM10	A12	pH 10	pH, growth at 10	222.2	240	223	239	216	193
PM10	B01	pH 4.5	pH, decarboxylase control	0	0	0	0	0	0
PM10	B02	pH 4.5 + L-Alanine	pH, decarboxylase	-16.2	-23	-13	-16	-17	-12
PM10	B03	pH 4.5 + L-Arginine	pH, decarboxylase	-21	-26	-20	-20	-24	-15
PM10	B04	pH 4.5 + L-Asparagine	pH, decarboxylase	-15.8	-20	-16	-14	-19	-10
PM10	B05	pH 4.5 + L-Aspartic Acid	pH, decarboxylase	-18	-23	-20	-18	-17	-12
PM10	B06	pH 4.5 + L-Glutamic Acid	pH, decarboxylase	-22.2	-27	-22	-22	-25	-15
PM10	B07	pH 4.5 + L-Glutamine	pH, decarboxylase	-12.6	-16	-11	-16	-12	-8
PM10	B08	pH 4.5 + Glycine	pH, decarboxylase	-17.4	-23	-22	-18	-12	-12
PM10	B09	pH 4.5 + L-Histidine	pH, decarboxylase	-16.6	-17	-17	-15	-18	-16
PM10	B10	pH 4.5 + L-Isoleucine	pH, decarboxylase	-2	-13	2	-8	-6	15
PM10	B11	pH 4.5 + L-Leucine	pH, decarboxylase	-3.6	-3	-10	10	-10	-5
PM10	B12	pH 4.5 + L-Lysine	pH, decarboxylase	-8	-13	-8	-5	-13	-1
PM10	C01	pH 4.5 + L-Methionine	pH, decarboxylase	1.2	-3	-6	7	7	1
PM10	C02	pH 4.5 + L-Phenylalanine	pH, decarboxylase	-14.8	-22	-10	-17	-16	-9
PM10	C03	pH 4.5 + L-Proline	pH, decarboxylase	-11.8	-18	-13	-11	-14	-3
PM10	C04	pH 4.5 + L-Serine	pH, decarboxylase	-17.8	-21	-19	-19	-22	-8
PM10	C05	pH 4.5 + L-Threonine	pH, decarboxylase	-19	-24	-18	-21	-20	-12
PM10	C06	pH 4.5 + L-Tryptophan	pH, decarboxylase	-4.2	-8	5	-2	-13	-3
PM10	C07	pH 4.5 + L-Citrulline	pH, decarboxylase	-18	-23	-16	-17	-18	-16
PM10	C08	pH 4.5 + L-Valine	pH, decarboxylase	-16	-18	-18	-14	-18	-12
PM10	C09	pH 4.5 + Hydroxy-L-Proline	pH, decarboxylase	-10.2	-16	-7	-10	-12	-6
PM10	C10	pH 4.5 + L-Ornithine	pH, decarboxylase	-19.8	-25	-20	-20	-22	-12
PM10	C11	pH 4.5 + L-Homoarginine	pH, decarboxylase	-16.6	-25	-15	-17	-16	-10
PM10	C12	pH 4.5 + L-Homoserine	pH, decarboxylase	-3	-5	-7	1	-7	3
PM10	D01	pH 4.5 + Anthranilic Acid	pH, decarboxylase	15.6	15	18	11	14	20
PM10	D02	pH 4.5 + L-Norleucine	pH, decarboxylase	-14.8	-26	-2	-27	-3	-16
PM10	D03	pH 4.5 + L-Norvaline	pH, decarboxylase	64.6	22	63	85	112	41
PM10	D04	pH 4.5 + a- Amino-N-Butyric Acid	pH, decarboxylase	-13.2	-16	-14	-18	-13	-5
PM10	D05	pH 4.5 + p-Aminobenzoate	pH, decarboxylase	1.8	3	2	5	-5	4
PM10	D06	pH 4.5 + L-Cysteic acid	pH, decarboxylase	-15.2	-21	-12	-21	-14	-8
PM10	D07	pH 4.5 + D-Lysine	pH, decarboxylase	-20.8	-24	-20	-21	-23	-16
PM10	D08	pH 4.5 + 5-Hydroxy-L-Lysine	pH, decarboxylase	-17.8	-22	-16	-18	-23	-10
PM10	D09	pH 4.5 + 5-Hydroxy-L-Tryptophan	pH, decarboxylase	55.2	52	73	58	44	49
PM10	D10	pH 4.5 + D,L Diamino-Pimelic Acid	pH, decarboxylase	-7.6	-24	-15	-17	9	9
PM10	D11	pH 4.5 + Trimethylamine-N-Oxide	pH, decarboxylase	-5	-4	-5	-3	-9	-4
PM10	D12	pH 4.5 + Urea	pH, decarboxylase	-3.8	-12	-12	-3	-12	20
PM10	E01	pH 9.5	pH, deaminase control	0	0	0	0	0	0
PM10	E02	pH 9.5 + L-Alanine	pH, deaminase	-17.4	-37	-5	-19	-17	-9
PM10	E03	pH 9.5 + L-Arginine	pH, deaminase	8.4	5	2	17	-3	21
PM10	E04	pH 9.5 + L-Asparagine	pH, deaminase	-21.2	-20	-18	-26	-23	-19
PM10	E05	pH 9.5 + L-Aspartic Acid	pH, deaminase	11.6	6	21	14	3	14
PM10	E06	pH 9.5 + L-Glutamic Acid	pH, deaminase	-7.4	-15	-1	-6	-1	-14
PM10	E07	pH 9.5 + L-Glutamine	pH, deaminase	-34.8	-49	-25	-37	-38	-25
PM10	E08	pH 9.5 + Glycine	pH, deaminase	26.2	31	44	39	-38	55
PM10	E09	pH 9.5 + L-Histidine	pH, deaminase	33.8	25	31	39	29	45
PM10	E10	pH 9.5 + L-Isoleucine	pH, deaminase	10.4	3	3	15	3	28
PM10	E11	pH 9.5 + L-Leucine	pH, deaminase	7.8	2	1	17	-6	25
PM10	E12	pH 9.5 + L-Lysine	pH, deaminase	27	32	9	38	18	38
PM10	F01	pH 9.5 + L-Methionine	pH, deaminase	20.2	21	23	0	15	42
PM10	F02	pH 9.5 + L-Phenylalanine	pH, deaminase	20.2	11	34	-13	30	39
PM10	F03	pH 9.5 + L-Proline	pH, deaminase	25.8	17	28	19	27	38
PM10	F04	pH 9.5 + L-Serine	pH, deaminase	27.2	20	28	12	35	41
PM10	F05	pH 9.5 + L-Threonine	pH, deaminase	-4.4	-16	0	-19	0	13
PM10	F06	pH 9.5 + L-Tryptophan	pH, deaminase	44	36	55	19	44	66
PM10	F07	pH 9.5 + L-Tyrosine	pH, deaminase	80.8	57	86	81	78	102
PM10	F08	pH 9.5 + L-Valine	pH, deaminase	5.6	-21	-13	-14	78	-2
PM10	F09	pH 9.5 + Hydroxy-L-Proline	pH, deaminase	4.2	-1	0	6	2	14
PM10	F10	pH 9.5 + L-Ornithine	pH, deaminase	14.4	9	18	19	8	18
PM10	F11	pH 9.5 + L-Homoarginine	pH, deaminase	2.8	-1	11	7	-14	11
PM10	F12	pH 9.5 + L-Homoserine	pH, deaminase	26.6	29	22	34	18	30
PM10	G01	pH 9.5 + Anthranilic Acid	pH, deaminase	-29.2	-27	-39	-22	-30	-28
PM10	G02	pH 9.5 + L-Norleucine	pH, deaminase	24.4	18	23	28	19	34
PM10	G03	pH 9.5 + L-Norvaline	pH, deaminase	-11	-24	2	-18	-2	-13
PM10	G04	pH 9.5 + Agmatine	pH, deaminase	2.8	7	17	4	-5	-9
PM10	G05	pH 9.5 + Cadaverine	pH, deaminase	56.4	56	42	57	58	69
PM10	G06	pH 9.5 + Putrescine	pH, deaminase	31.8	32	25	29	25	48
PM10	G07	pH 9.5 + Histamine	pH, deaminase	42.4	34	49	40	35	54
PM10	G08	pH 9.5 + Phenylethylamine	pH, deaminase	-29.6	-57	-40	-46	35	-40
PM10	G09	pH 9.5 + Tyramine	pH, deaminase	-10.8	37	-44	44	-58	-33
PM10	G10	pH 9.5 + Creatine	pH, deaminase	-30	-55	-19	-36	-13	-27
PM10	G11	pH 9.5 + Trimethylamine-N-Oxide	pH, deaminase	-30.8	-42	-30	-43	-18	-21
PM10	G12	pH 9.5 + Urea	pH, deaminase	0.2	-6	-3	-2	-3	15
PM10	H01	X-Caprylate	caprylate esterase	179.2	152	195	157	240	152
PM10	H02	X-?-D-Glucoside	?-D-glucosidase	169.8	155	171	186	210	127
PM10	H03	X-?-D-Glucoside	?-D-glucosidase	175	162	175	187	221	130
PM10	H04	X-?-D-Galactoside	?-D-galactosidase	195.4	194	199	201	235	148
PM10	H05	X-?-D-Galactoside	?-D-galactosidase	177.6	165	183	190	219	131
PM10	H06	X-?-D-Glucuronide	?-D-glucuronidase	186	176	189	190	225	150
PM10	H07	X-?-D-Glucuronide	?-D-glucuronidase	181.2	163	193	173	221	156
PM10	H08	X-?-D-Glucosaminide	?-D-glucosaminidase	170.6	152	183	152	221	145
PM10	H09	X-?-D-Galactosaminide	?-D-galactosaminidase	166.4	142	171	153	226	140
PM10	H10	X-?-D-Mannoside	?-D-mannosidase	158.8	139	155	156	209	135
PM10	H11	X-PO4	aryl phosphatase	204.4	192	211	201	245	173
PM10	H12	X-SO4	aryl sulfatase	166	149	162	183	193	143

## Sheet: Table S1 legend
Table S1 – Omnilog Phenotypic microarray data PM01-PM10 for five NTHi strains (Hi2019, 86-068NP, C188, R2866, Hi535). Data shown are final absorbances after 24h of growth. PM plate numbers, well numbers as well as the compound contained in each well are given in the individual spreadsheets. PM9-10 are shown separately as they test resistance to osmotic and other environmental stressors.
