# Supplementary material for: Access to highly specialized growth substrates and production of epithelial immunomodulatory metabolites determine survival of Haemophilus influenzae in human airway epithelial cells
Source: PLoS Pathog. 2022 Jan 27;18(1):e1010209. doi: 10.1371/journal.ppat.1010209 (PMC8794153; doi:10.1371/journal.ppat.1010209)
Supplement: S4 Table — Protein sequences from E. coli K12, H. influenzae 2019 and N. gonorrheae FA1090 used in BLASTP searches and cut-off parameters used for analysis of lactate utilization systems in H. influenzae (taxid 727) are given under ’Ref Sequences’. (XLSX) [file ppat.1010209.s009.xlsx]

## Sheet: Hi lactate metabolism proteins
Reference Protein		No. of matched hits	Strain Information						BLASTP Results
Protein	Strain		Source	CDS Region in Nucleotide	Protein	Name	Strain	Assembly	Max Score	Total Score	Query Cover	E value	Per. Ident	Accession
LldD	Hi2019	3	RefSeq	NZ_BGMN01000008.1	WP_021035422.1	FMN-dependent L-lactate dehydrogenase LldD	1	GCF_003203015.1	776	776	1	0	0.9895	WP_021035422.1
LdhA	Hi2019		RefSeq	NZ_BGMN01000003.1	WP_110430518.1	2-hydroxyacid dehydrogenase		GCF_003203015.1	674	674	1	0	0.9849	WP_110430518.1
LctP	Hi2019		RefSeq	NZ_BGMN01000003.1	WP_110430487.1	L-lactate permease		GCF_003203015.1	1023	1023	1	0	0.985	WP_110430487.1
LldD	Hi2019	3	RefSeq	NZ_PQGH01000014.1	WP_005649913.1	FMN-dependent L-lactate dehydrogenase LldD	163	GCF_002915495.1	780	780	1	0	0.9974	WP_005649913.1
LdhA	Hi2019		RefSeq	NZ_PQGH01000014.1	WP_071162697.1	2-hydroxyacid dehydrogenase		GCF_002915495.1	680	680	1	0	0.994	WP_071162697.1
LctP	Hi2019		RefSeq	NZ_PQGH01000013.1	WP_080481777.1	lactate permease LctP family transporter		GCF_002915495.1	1030	1030	1	0	0.9906	WP_080481777.1
LldD	Hi2019	3	RefSeq	NZ_MZLM01000145.1	WP_050949383.1	FMN-dependent L-lactate dehydrogenase LldD	126P11H1	GCF_002989475.1	773	773	1	0	0.9869	WP_050949383.1
LdhA	E. coli		RefSeq	NZ_MZLM01000091.1	WP_050948529.1	2-hydroxyacid dehydrogenase		GCF_002989475.1	502	502	0.99	7e-180	0.7025	WP_050948529.1
LctP	Hi2019		RefSeq	NZ_MZLM01000085.1	WP_105900636.1	lactate permease LctP family transporter		GCF_002989475.1	1017	1017	0.98	0	0.9905	WP_105900636.1
LldD	Hi2019	3	RefSeq	NZ_NDZS01000016.1	WP_050949383.1	FMN-dependent L-lactate dehydrogenase LldD	126P26H1	GCF_002984105.1	773	773	1	0	0.9869	WP_050949383.1
LdhA	E. coli		RefSeq	NZ_NDZS01000011.1	WP_050948529.1	2-hydroxyacid dehydrogenase		GCF_002984105.1	502	502	0.99	7e-180	0.7025	WP_050948529.1
LctP	Hi2019		RefSeq	NZ_NDZS01000011.1	WP_076773374.1	lactate permease LctP family transporter		GCF_002984105.1	1027	1027	1	0	0.9906	WP_076773374.1
LldD	Hi2019	3	RefSeq	NZ_MZLB01000052.1	WP_105875340.1	FMN-dependent L-lactate dehydrogenase LldD	149P2H1	GCF_002991135.1	779	779	1	0	0.9948	WP_105875340.1
LdhA	Hi2019		RefSeq	NZ_MZLB01000050.1	WP_105888389.1	2-hydroxyacid dehydrogenase		GCF_002991135.1	676	676	1	0	0.9879	WP_105888389.1
LctP	Hi2019		RefSeq	NZ_MZLB01000050.1	WP_105904908.1	lactate permease LctP family transporter		GCF_002991135.1	1021	1021	1	0	0.9868	WP_105904908.1
LldD	Hi2019	3	RefSeq	NZ_MZKL01000021.1	WP_050949383.1	FMN-dependent L-lactate dehydrogenase LldD	1P16H5	GCF_002991295.1	773	773	1	0	0.9869	WP_050949383.1
LdhA	E. coli		RefSeq	NZ_MZKL01000008.1	WP_050948529.1	2-hydroxyacid dehydrogenase		GCF_002991295.1	502	502	0.99	7e-180	0.7025	WP_050948529.1
LctP	Hi2019		RefSeq	NZ_MZKL01000008.1	WP_076773374.1	lactate permease LctP family transporter		GCF_002991295.1	1027	1027	1	0	0.9906	WP_076773374.1
LldD	Hi2019	3	RefSeq	NZ_NEAJ01000014.1	WP_050949383.1	FMN-dependent L-lactate dehydrogenase LldD	1P18H1	GCF_002984355.1	773	773	1	0	0.9869	WP_050949383.1
LdhA	E. coli		RefSeq	NZ_NEAJ01000035.1	WP_050948529.1	2-hydroxyacid dehydrogenase		GCF_002984355.1	502	502	0.99	7e-180	0.7025	WP_050948529.1
LctP	Hi2019		RefSeq	NZ_NEAJ01000026.1	WP_076773374.1	lactate permease LctP family transporter		GCF_002984355.1	1027	1027	1	0	0.9906	WP_076773374.1
LldD	Hi2019	3	RefSeq	NZ_FFHY01000004.1	WP_050949383.1	FMN-dependent L-lactate dehydrogenase LldD	2842STDY5882018	GCF_900034905.1	773	773	1	0	0.9869	WP_050949383.1
LdhA	E. coli		RefSeq	NZ_FFHY01000005.1	WP_050948529.1	2-hydroxyacid dehydrogenase		GCF_900034905.1	502	502	0.99	7e-180	0.7025	WP_050948529.1
LctP	Hi2019		RefSeq	NZ_FFHY01000001.1	WP_076773374.1	lactate permease LctP family transporter		GCF_900034905.1	1027	1027	1	0	0.9906	WP_076773374.1
LldD	Hi2019	3	RefSeq	NZ_FFIS01000004.1	WP_050949383.1	FMN-dependent L-lactate dehydrogenase LldD	2842STDY5882019	GCF_900022505.1	773	773	1	0	0.9869	WP_050949383.1
LdhA	E. coli		RefSeq	NZ_FFIS01000006.1	WP_050948529.1	2-hydroxyacid dehydrogenase		GCF_900022505.1	502	502	0.99	7e-180	0.7025	WP_050948529.1
LctP	Hi2019		RefSeq	NZ_FFIS01000005.1	WP_076773374.1	lactate permease LctP family transporter		GCF_900022505.1	1027	1027	1	0	0.9906	WP_076773374.1
LldD	Hi2019	3	RefSeq	NZ_FFID01000004.1	WP_050949383.1	FMN-dependent L-lactate dehydrogenase LldD	2842STDY5882040	GCF_900022485.1	773	773	1	0	0.9869	WP_050949383.1
LdhA	E. coli		RefSeq	NZ_FFID01000006.1	WP_050948529.1	2-hydroxyacid dehydrogenase		GCF_900022485.1	502	502	0.99	7e-180	0.7025	WP_050948529.1
LctP	Hi2019		RefSeq	NZ_FFID01000005.1	WP_076773374.1	lactate permease LctP family transporter		GCF_900022485.1	1027	1027	1	0	0.9906	WP_076773374.1
LldD	Hi2019	3	RefSeq	NZ_FFIX01000004.1	WP_050949383.1	FMN-dependent L-lactate dehydrogenase LldD	2842STDY5882041	GCF_900035255.1	773	773	1	0	0.9869	WP_050949383.1
LdhA	E. coli		RefSeq	NZ_FFIX01000005.1	WP_050948529.1	2-hydroxyacid dehydrogenase		GCF_900035255.1	502	502	0.99	7e-180	0.7025	WP_050948529.1
LctP	Hi2019		RefSeq	NZ_FFIX01000001.1	WP_076773374.1	lactate permease LctP family transporter		GCF_900035255.1	1027	1027	1	0	0.9906	WP_076773374.1
LldD	Hi2019	3	RefSeq	NZ_FFIN01000004.1	WP_021035422.1	FMN-dependent L-lactate dehydrogenase LldD	2842STDY5882075	GCF_900044685.1	776	776	1	0	0.9895	WP_021035422.1
LdhA	E. coli		RefSeq	NZ_FFIN01000001.1	WP_021034971.1	2-hydroxyacid dehydrogenase		GCF_900044685.1	500	500	0.99	2e-179	0.7025	WP_021034971.1
LctP	Hi2019		RefSeq	NZ_FFIN01000001.1	WP_041175405.1	lactate permease LctP family transporter		GCF_900044685.1	1027	1027	0.99	0	0.9906	WP_041175405.1
LldD	Hi2019	3	RefSeq	NZ_FFJH01000003.1	WP_021035422.1	FMN-dependent L-lactate dehydrogenase LldD	2842STDY5882076	GCF_900035535.1	776	776	1	0	0.9895	WP_021035422.1
LdhA	E. coli		RefSeq	NZ_FFJH01000001.1	WP_021034971.1	2-hydroxyacid dehydrogenase		GCF_900035535.1	500	500	0.99	2e-179	0.7025	WP_021034971.1
LctP	Hi2019		RefSeq	NZ_FFJH01000001.1	WP_080228109.1	lactate permease LctP family transporter		GCF_900035535.1	1030	1030	1	0	0.9925	WP_080228109.1
LldD	Hi2019	3	RefSeq	NZ_NDWW01000020.1	WP_005649913.1	FMN-dependent L-lactate dehydrogenase LldD	39P18H1	GCF_002990315.1	780	780	1	0	0.9974	WP_005649913.1
LdhA	Hi2019		RefSeq	NZ_NDWW01000071.1	WP_105888389.1	2-hydroxyacid dehydrogenase		GCF_002990315.1	676	676	1	0	0.9879	WP_105888389.1
LctP	Hi2019		RefSeq	NZ_NDWW01000042.1	WP_105888218.1	lactate permease LctP family transporter		GCF_002990315.1	1021	1021	1	0	0.9831	WP_105888218.1
LldD	Hi2019	3	RefSeq	NZ_NEBD01000025.1	WP_005649913.1	FMN-dependent L-lactate dehydrogenase LldD	39P1H1	GCF_002985245.1	780	780	1	0	0.9974	WP_005649913.1
LdhA	Hi2019		RefSeq	NZ_NEBD01000025.1	WP_105888389.1	2-hydroxyacid dehydrogenase		GCF_002985245.1	676	676	1	0	0.9879	WP_105888389.1
LctP	Hi2019		RefSeq	NZ_NEBD01000023.1	WP_105888218.1	lactate permease LctP family transporter		GCF_002985245.1	1021	1021	1	0	0.9831	WP_105888218.1
LldD	Hi2019	3	RefSeq	NZ_MZJZ01000016.1	WP_105898569.1	FMN-dependent L-lactate dehydrogenase LldD	39P25H	GCF_002991365.1	778	778	1	0	0.9921	WP_105898569.1
LdhA	Hi2019		RefSeq	NZ_MZJZ01000014.1	WP_105888389.1	2-hydroxyacid dehydrogenase		GCF_002991365.1	676	676	1	0	0.9879	WP_105888389.1
LctP	Hi2019		RefSeq	NZ_MZJZ01000029.1	WP_105898712.1	lactate permease LctP family transporter		GCF_002991365.1	1020	1020	1	0	0.9831	WP_105898712.1
LldD	Hi2019	3	RefSeq	NZ_MZJY01000015.1	WP_105898569.1	FMN-dependent L-lactate dehydrogenase LldD	39P29H1	GCF_002990405.1	778	778	1	0	0.9921	WP_105898569.1
LdhA	Hi2019		RefSeq	NZ_MZJY01000041.1	WP_105888389.1	2-hydroxyacid dehydrogenase		GCF_002990405.1	676	676	1	0	0.9879	WP_105888389.1
LctP	Hi2019		RefSeq	NZ_MZJY01000030.1	WP_105898712.1	lactate permease LctP family transporter		GCF_002990405.1	1020	1020	1	0	0.9831	WP_105898712.1
LldD	Hi2019	3	RefSeq	NZ_NECD01000076.1	WP_005649913.1	FMN-dependent L-lactate dehydrogenase LldD	59P1H1	GCF_002988505.1	780	780	1	0	0.9974	WP_005649913.1
LdhA	E. coli		RefSeq	NZ_NECD01000002.1	WP_105896458.1	2-hydroxyacid dehydrogenase		GCF_002988505.1	503	503	0.99	2e-180	0.7055	WP_105896458.1
LctP	Hi2019		RefSeq	NZ_NECD01000077.1	WP_105888218.1	lactate permease LctP family transporter		GCF_002988505.1	1021	1021	1	0	0.9831	WP_105888218.1
LldD	Hi2019	3	RefSeq	NZ_NECO01000005.1	WP_050949383.1	FMN-dependent L-lactate dehydrogenase LldD	84P18H1	GCF_002987275.1	773	773	1	0	0.9869	WP_050949383.1
LdhA	E. coli		RefSeq	NZ_NECO01000030.1	WP_050948529.1	2-hydroxyacid dehydrogenase		GCF_002987275.1	502	502	0.99	7e-180	0.7025	WP_050948529.1
LctP	Hi2019		RefSeq	NZ_NECO01000030.1	WP_076773374.1	lactate permease LctP family transporter		GCF_002987275.1	1027	1027	1	0	0.9906	WP_076773374.1
LldD	Hi2019	3	RefSeq	NZ_MZHT01000073.1	WP_050949383.1	FMN-dependent L-lactate dehydrogenase LldD	84P20H1	GCF_002987225.1	773	773	1	0	0.9869	WP_050949383.1
LdhA	E. coli		RefSeq	NZ_MZHT01000167.1	WP_050948529.1	2-hydroxyacid dehydrogenase		GCF_002987225.1	502	502	0.99	7e-180	0.7025	WP_050948529.1
LctP	Hi2019		RefSeq	NZ_MZHT01000179.1	WP_076773374.1	lactate permease LctP family transporter		GCF_002987225.1	1027	1027	1	0	0.9906	WP_076773374.1
LldD	Hi2019	3	RefSeq	NZ_LFDK01000010.1	WP_050949383.1	FMN-dependent L-lactate dehydrogenase LldD	HI1417	GCF_001184615.1	773	773	1	0	0.9869	WP_050949383.1
LdhA	E. coli		RefSeq	NZ_LFDK01000001.1	WP_050948529.1	2-hydroxyacid dehydrogenase		GCF_001184615.1	502	502	0.99	7e-180	0.7025	WP_050948529.1
LctP	Hi2019		RefSeq	NZ_LFDK01000001.1	WP_076773374.1	lactate permease LctP family transporter		GCF_001184615.1	1027	1027	1	0	0.9906	WP_076773374.1
LldD	Hi2019	3	RefSeq	NZ_LHSO01000001.1	WP_021035422.1	FMN-dependent L-lactate dehydrogenase LldD	HI2428	GCF_001298195.1	776	776	1	0	0.9895	WP_021035422.1
LdhA	Hi2019		RefSeq	NZ_LHSO01000004.1	WP_054249368.1	2-hydroxyacid dehydrogenase		GCF_001298195.1	678	678	1	0	0.994	WP_054249368.1
LctP	Hi2019		RefSeq	NZ_LHSO01000004.1	WP_080228109.1	lactate permease LctP family transporter		GCF_001298195.1	1030	1030	1	0	0.9925	WP_080228109.1
LldD	Hi2019	3	RefSeq	NZ_MTBH01000015.1	WP_050949383.1	FMN-dependent L-lactate dehydrogenase LldD	hi467	GCF_001975845.1	773	773	1	0	0.9869	WP_050949383.1
LdhA	E. coli		RefSeq	NZ_MTBH01000016.1	WP_050948529.1	2-hydroxyacid dehydrogenase		GCF_001975845.1	502	502	0.99	7e-180	0.7025	WP_050948529.1
LctP	Hi2019		RefSeq	NZ_MTBH01000014.1	WP_076773374.1	lactate permease LctP family transporter		GCF_001975845.1	1027	1027	1	0	0.9906	WP_076773374.1
LldD	Hi2019	3	RefSeq	NZ_VOFM01000003.1	WP_021035422.1	FMN-dependent L-lactate dehydrogenase LldD	I	GCF_007897105.1	776	776	1	0	0.9895	WP_021035422.1
LdhA	E. coli		RefSeq	NZ_VOFM01000001.1	WP_021034971.1	2-hydroxyacid dehydrogenase		GCF_007897105.1	500	500	0.99	2e-179	0.7025	WP_021034971.1
LctP	Hi2019		RefSeq	NZ_VOFM01000001.1	WP_080228109.1	lactate permease LctP family transporter		GCF_007897105.1	1030	1030	1	0	0.9925	WP_080228109.1
LldD	Hi2019	3	RefSeq	NC_022356.1	WP_021035422.1	FMN-dependent L-lactate dehydrogenase LldD	KR494	GCF_000465255.1	776	776	1	0	0.9895	WP_021035422.1
LdhA	E. coli		RefSeq	NC_022356.1	WP_021034971.1	2-hydroxyacid dehydrogenase		GCF_000465255.1	500	500	0.99	2e-179	0.7025	WP_021034971.1
LctP	Hi2019		RefSeq	NC_022356.1	WP_080228109.1	lactate permease LctP family transporter		GCF_000465255.1	1030	1030	1	0	0.9925	WP_080228109.1
LldD	Hi2019	3	RefSeq	NZ_QQGH01000003.1	WP_021035422.1	FMN-dependent L-lactate dehydrogenase LldD	M10766	GCF_003490875.1	776	776	1	0	0.9895	WP_021035422.1
LdhA	E. coli		RefSeq	NZ_QQGH01000001.1	WP_021034971.1	2-hydroxyacid dehydrogenase		GCF_003490875.1	500	500	0.99	2e-179	0.7025	WP_021034971.1
LctP	Hi2019		RefSeq	NZ_QQGH01000001.1	WP_080228109.1	lactate permease LctP family transporter		GCF_003490875.1	1030	1030	1	0	0.9925	WP_080228109.1
LldD	Hi2019	3	RefSeq	NZ_QQBY01000005.1	WP_050949383.1	FMN-dependent L-lactate dehydrogenase LldD	M10910	GCF_003496805.1	773	773	1	0	0.9869	WP_050949383.1
LdhA	E. coli		RefSeq	NZ_QQBY01000002.1	WP_111689138.1	2-hydroxyacid dehydrogenase		GCF_003496805.1	499	499	0.99	8e-179	0.6994	WP_111689138.1
LctP	Hi2019		RefSeq	NZ_QQBY01000002.1	WP_118891408.1	lactate permease LctP family transporter		GCF_003496805.1	1026	1026	1	0	0.9887	WP_118891408.1
LldD	Hi2019	3	RefSeq	NZ_CP031239.1	WP_050949383.1	FMN-dependent L-lactate dehydrogenase LldD	M13034	GCF_003352365.1	773	773	1	0	0.9869	WP_050949383.1
LdhA	E. coli		RefSeq	NZ_CP031239.1	WP_050948529.1	2-hydroxyacid dehydrogenase		GCF_003352365.1	502	502	0.99	7e-180	0.7025	WP_050948529.1
LctP	Hi2019		RefSeq	NZ_CP031239.1	WP_076773374.1	lactate permease LctP family transporter		GCF_003352365.1	1027	1027	1	0	0.9906	WP_076773374.1
LldD	Hi2019	3	RefSeq	NZ_QQBN01000004.1	WP_005649913.1	FMN-dependent L-lactate dehydrogenase LldD	M14079	GCF_003497025.1	780	780	1	0	0.9974	WP_005649913.1
LdhA	E. coli		RefSeq	NZ_QQBN01000004.1	WP_005658379.1	2-hydroxyacid dehydrogenase		GCF_003497025.1	505	505	0.99	0	0.7086	WP_005658379.1
LctP	Hi2019		RefSeq	NZ_QQBN01000001.1	WP_105877238.1	lactate permease LctP family transporter		GCF_003497025.1	1021	1021	1	0	0.9812	WP_105877238.1
LldD	Hi2019	3	RefSeq	NZ_CP031249.1	WP_050949383.1	FMN-dependent L-lactate dehydrogenase LldD	M15895	GCF_003352405.1	773	773	1	0	0.9869	WP_050949383.1
LdhA	E. coli		RefSeq	NZ_CP031249.1	WP_050948529.1	2-hydroxyacid dehydrogenase		GCF_003352405.1	502	502	0.99	7e-180	0.7025	WP_050948529.1
LctP	Hi2019		RefSeq	NZ_CP031249.1	WP_076773374.1	lactate permease LctP family transporter		GCF_003352405.1	1027	1027	1	0	0.9906	WP_076773374.1
LldD	Hi2019	3	RefSeq	NZ_QQIV01000005.1	WP_011272772.1	FMN-dependent L-lactate dehydrogenase LldD	M17128	GCF_003494135.1	778	778	1	0	0.9948	WP_011272772.1
LdhA	Hi2019		RefSeq	NZ_QQIV01000005.1	WP_005661152.1	2-hydroxyacid dehydrogenase		GCF_003494135.1	680	680	1	0	0.994	WP_005661152.1
LctP	Hi2019		RefSeq	NZ_QQIV01000001.1	WP_105905371.1	lactate permease LctP family transporter		GCF_003494135.1	1028	1028	1	0	0.9887	WP_105905371.1
LldD	Hi2019	3	RefSeq	NZ_CP031250.1	WP_114893375.1	FMN-dependent L-lactate dehydrogenase LldD	M21384	GCF_003351425.1	773	773	1	0	0.9895	WP_114893375.1
LdhA	E. coli		RefSeq	NZ_CP031250.1	WP_114893653.1	2-hydroxyacid dehydrogenase		GCF_003351425.1	497	497	0.99	6e-178	0.6994	WP_114893653.1
LctP	Hi2019		RefSeq	NZ_CP031250.1	WP_114893627.1	L-lactate permease		GCF_003351425.1	1026	1026	1	0	0.9868	WP_114893627.1
LldD	Hi2019	3	RefSeq	NZ_QQBP01000006.1	WP_005649913.1	FMN-dependent L-lactate dehydrogenase LldD	M22533	GCF_003496985.1	780	780	1	0	0.9974	WP_005649913.1
LdhA	Hi2019		RefSeq	NZ_QQBP01000006.1	WP_014326558.1	2-hydroxyacid dehydrogenase		GCF_003496985.1	679	679	1	0	0.997	WP_014326558.1
LctP	Hi2019		RefSeq	NZ_QQBP01000003.1	WP_118872979.1	lactate permease LctP family transporter		GCF_003496985.1	1026	1026	1	0	0.9868	WP_118872979.1
LldD	Hi2019	3	RefSeq	NZ_QQBQ01000003.1	WP_021035422.1	FMN-dependent L-lactate dehydrogenase LldD	M24156	GCF_003496965.1	776	776	1	0	0.9895	WP_021035422.1
LdhA	E. coli		RefSeq	NZ_QQBQ01000001.1	WP_021034971.1	2-hydroxyacid dehydrogenase		GCF_003496965.1	500	500	0.99	2e-179	0.7025	WP_021034971.1
LctP	Hi2019		RefSeq	NZ_QQBQ01000001.1	WP_005657092.1	lactate permease LctP family transporter		GCF_003496965.1	1025	1025	1	0	0.985	WP_005657092.1
LldD	Hi2019	3	RefSeq	NZ_QQBR01000004.1	WP_050949383.1	FMN-dependent L-lactate dehydrogenase LldD	M24275	GCF_003496945.1	773	773	1	0	0.9869	WP_050949383.1
LdhA	E. coli		RefSeq	NZ_QQBR01000002.1	WP_050948529.1	2-hydroxyacid dehydrogenase		GCF_003496945.1	502	502	0.99	7e-180	0.7025	WP_050948529.1
LctP	Hi2019		RefSeq	NZ_QQBR01000002.1	WP_076773374.1	lactate permease LctP family transporter		GCF_003496945.1	1027	1027	1	0	0.9906	WP_076773374.1
LldD	Hi2019	3	RefSeq	NZ_CP031236.1	WP_050949383.1	FMN-dependent L-lactate dehydrogenase LldD	M25267	GCF_003352345.1	773	773	1	0	0.9869	WP_050949383.1
LdhA	E. coli		RefSeq	NZ_CP031236.1	WP_050948529.1	2-hydroxyacid dehydrogenase		GCF_003352345.1	502	502	0.99	7e-180	0.7025	WP_050948529.1
LctP	Hi2019		RefSeq	NZ_CP031236.1	WP_076773374.1	lactate permease LctP family transporter		GCF_003352345.1	1027	1027	1	0	0.9906	WP_076773374.1
LldD	Hi2019	3	RefSeq	NZ_QQGT01000006.1	WP_011272772.1	FMN-dependent L-lactate dehydrogenase LldD	M29695	GCF_003490705.1	778	778	1	0	0.9948	WP_011272772.1
LdhA	Hi2019		RefSeq	NZ_QQGT01000006.1	WP_005661152.1	2-hydroxyacid dehydrogenase		GCF_003490705.1	680	680	1	0	0.994	WP_005661152.1
LctP	Hi2019		RefSeq	NZ_QQGT01000001.1	WP_080348145.1	L-lactate permease		GCF_003490705.1	1026	1026	1	0	0.9887	WP_080348145.1
LldD	Hi2019	3	RefSeq	NZ_LS483411.1	WP_021035422.1	FMN-dependent L-lactate dehydrogenase LldD	NCTC11426	GCF_900475755.1	776	776	1	0	0.9895	WP_021035422.1
LdhA	E. coli		RefSeq	NZ_LS483411.1	WP_111695675.1	2-hydroxyacid dehydrogenase		GCF_900475755.1	495	495	0.99	4e-177	0.6963	WP_111695675.1
LctP	Hi2019		RefSeq	NZ_LS483411.1	WP_111695648.1	lactate permease LctP family transporter		GCF_900475755.1	1026	1026	1	0	0.9925	WP_111695648.1
LldD	Hi2019	3	RefSeq	NZ_LS483392.1	WP_111691475.1	FMN-dependent L-lactate dehydrogenase LldD	NCTC11931	GCF_900475535.1	774	774	1	0	0.9869	WP_111691475.1
LdhA	E. coli		RefSeq	NZ_LS483392.1	WP_111691889.1	2-hydroxyacid dehydrogenase		GCF_900475535.1	501	501	0.99	1e-179	0.7025	WP_111691889.1
LctP	Hi2019		RefSeq	NZ_LS483392.1	WP_111691850.1	lactate permease LctP family transporter		GCF_900475535.1	1026	1026	1	0	0.9868	WP_111691850.1
LldD	Hi2019	3	RefSeq	NZ_LS483496.1	WP_050949383.1	FMN-dependent L-lactate dehydrogenase LldD	NCTC8455	GCF_900478735.1	773	773	1	0	0.9869	WP_050949383.1
LdhA	E. coli		RefSeq	NZ_LS483496.1	WP_111689138.1	2-hydroxyacid dehydrogenase		GCF_900478735.1	499	499	0.99	8e-179	0.6994	WP_111689138.1
LctP	Hi2019		RefSeq	NZ_LS483496.1	WP_111689121.1	L-lactate permease		GCF_900478735.1	1026	1026	1	0	0.985	WP_111689121.1
LldD	Hi2019	3	RefSeq	NZ_LR590465.1	WP_138171846.1	FMN-dependent L-lactate dehydrogenase LldD	NCTC8468	GCF_901472485.1	768	768	1	0	0.9816	WP_138171846.1
LdhA	E. coli		RefSeq	NZ_LR590465.1	WP_021034971.1	2-hydroxyacid dehydrogenase		GCF_901472485.1	500	500	0.99	2e-179	0.7025	WP_021034971.1
LctP	Hi2019		RefSeq	NZ_LR590465.1	WP_114893627.1	L-lactate permease		GCF_901472485.1	1026	1026	1	0	0.9868	WP_114893627.1
LldD	Hi2019	3	RefSeq	NZ_QVLN01000004.1	WP_050949383.1	FMN-dependent L-lactate dehydrogenase LldD	P589-8275	GCF_003415475.1	773	773	1	0	0.9869	WP_050949383.1
LdhA	E. coli		RefSeq	NZ_QVLN01000013.1	WP_050948529.1	2-hydroxyacid dehydrogenase		GCF_003415475.1	502	502	0.99	7e-180	0.7025	WP_050948529.1
LctP	Hi2019		RefSeq	NZ_QVLN01000005.1	WP_076773374.1	lactate permease LctP family transporter		GCF_003415475.1	1027	1027	1	0	0.9906	WP_076773374.1
LldD	Hi2019	3	RefSeq	NZ_QVLM01000005.1	WP_050949383.1	FMN-dependent L-lactate dehydrogenase LldD	P590-8360	GCF_003415585.1	773	773	1	0	0.9869	WP_050949383.1
LdhA	E. coli		RefSeq	NZ_QVLM01000004.1	WP_050948529.1	2-hydroxyacid dehydrogenase		GCF_003415585.1	502	502	0.99	7e-180	0.7025	WP_050948529.1
LctP	Hi2019		RefSeq	NZ_QVLM01000004.1	WP_076773374.1	lactate permease LctP family transporter		GCF_003415585.1	1027	1027	1	0	0.9906	WP_076773374.1
LldD	Hi2019	3	RefSeq	NZ_QVLC01000005.1	WP_116967229.1	FMN-dependent L-lactate dehydrogenase LldD	P603-4482	GCF_003415355.1	771	771	1	0	0.9869	WP_116967229.1
LdhA	E. coli		RefSeq	NZ_QVLC01000001.1	WP_116966749.1	2-hydroxyacid dehydrogenase		GCF_003415355.1	501	501	0.99	8e-180	0.7055	WP_116966749.1
LctP	Hi2019		RefSeq	NZ_QVLC01000001.1	WP_080359014.1	lactate permease LctP family transporter		GCF_003415355.1	1024	1024	1	0	0.985	WP_080359014.1
LldD	Hi2019	3	RefSeq	NZ_QVIZ01000005.1	WP_021035422.1	FMN-dependent L-lactate dehydrogenase LldD	P851-2713	GCF_003414505.1	776	776	1	0	0.9895	WP_021035422.1
LdhA	E. coli		RefSeq	NZ_QVIZ01000001.1	WP_116966034.1	2-hydroxyacid dehydrogenase		GCF_003414505.1	503	503	0.99	2e-180	0.7086	WP_116966034.1
LctP	Hi2019		RefSeq	NZ_QVIZ01000001.1	WP_112082047.1	lactate permease LctP family transporter		GCF_003414505.1	1023	1023	1	0	0.9831	WP_112082047.1
LldD	Hi2019	3	RefSeq	NZ_SWJY01000015.1	WP_114893375.1	FMN-dependent L-lactate dehydrogenase LldD	SD2016_2	GCF_012103225.1	773	773	1	0	0.9895	WP_114893375.1
LdhA	E. coli		RefSeq	NZ_SWJY01000004.1	WP_114893653.1	2-hydroxyacid dehydrogenase		GCF_012103225.1	497	497	0.99	6e-178	0.6994	WP_114893653.1
LctP	Hi2019		RefSeq	NZ_SWJY01000004.1	WP_167799861.1	lactate permease LctP family transporter		GCF_012103225.1	1024	1024	0.99	0	0.9849	WP_167799861.1
LldD	Hi2019	3	RefSeq	NZ_NIUV01000007.1	WP_021035422.1	FMN-dependent L-lactate dehydrogenase LldD	WAPHL1	GCF_002237715.1	776	776	1	0	0.9895	WP_021035422.1
LdhA	E. coli		RefSeq	NZ_NIUV01000002.1	WP_021034971.1	2-hydroxyacid dehydrogenase		GCF_002237715.1	500	500	0.99	2e-179	0.7025	WP_021034971.1
LctP	Hi2019		RefSeq	NZ_NIUV01000002.1	WP_080228109.1	lactate permease LctP family transporter		GCF_002237715.1	1030	1030	1	0	0.9925	WP_080228109.1
LdhA	Hi2019	3	RefSeq	NZ_PIZG01000004.1	WP_101160581.1	2-hydroxyacid dehydrogenase	Hib66	GCF_002835625.1	676	676	1	0	0.994	WP_101160581.1
LctP	Hi2019		RefSeq	NZ_PIZG01000001.1	WP_101160025.1	lactate permease LctP family transporter		GCF_002835625.1	1026	1026	1	0	0.9887	WP_101160025.1
Dld	Hi2019		RefSeq	NZ_PIZG01000002.1	WP_101160393.1	D-lactate dehydrogenase		GCF_002835625.1	1078	1078	1	0	0.9309	WP_101160393.1
LdhA	Hi2019	3	RefSeq	NZ_AAZG01000012.1	WP_005661152.1	2-hydroxyacid dehydrogenase	PittAA	GCF_000169795.1	680	680	1	0	0.994	WP_005661152.1
LctP	Hi2019		RefSeq	NZ_AAZG01000006.1	WP_005660491.1	lactate permease LctP family transporter		GCF_000169795.1	1028	1028	1	0	0.9925	WP_005660491.1
Dld	Hi2019		RefSeq	NZ_AAZG01000002.1	WP_005659673.1	D-lactate dehydrogenase		GCF_000169795.1	1174	1174	1	0	0.9965	WP_005659673.1
Dld	Hi2019	3	INSDC	MZHG01000330.1	PRK52357.1	D-lactate dehydrogenase	93P6H1	GCA_002988225.1	977	977	0.83	0	0.9957	PRJ49484.1
LdhA	Hi2019		INSDC	MZHG01000096.1	PRK60645.1	lactate dehydrogenase		GCA_002988225.1	682	682	1	0	0.997	AKA46018.1
LldD	Hi2019		INSDC	MZHG01000193.1	PRK56524.1	L-lactate dehydrogenase (cytochrome)		GCA_002988225.1	739	739	0.94	0	0.9972	PRK56524.1
LldD	Hi2019	4	RefSeq	NZ_MZLS01000366.1	WP_105906148.1	FMN-dependent L-lactate dehydrogenase LldD	121P2H1	GCF_002989355.1	630	630	0.79	0	1	WP_105906148.1
LdhA	Hi2019		RefSeq	NZ_MZLS01000218.1	WP_005663181.1	2-hydroxyacid dehydrogenase		GCF_002989355.1	679	679	1	0	0.997	WP_005663181.1
LctP	Hi2019		INSDC	MZLS01000232.1	PRM51419.1	L-lactate permease* possibly partial		GCA_002989355.1	342	342	0.34	5e-116	0.9834	PRM51419.1
Dld	Hi2019		RefSeq	NZ_MZLS01000200.1	WP_005687360.1	D-lactate dehydrogenase		GCF_002989355.1	1169	1169	1	0	0.9911	WP_005687360.1
LldD	Hi2019	4	RefSeq	NZ_NDZQ01000285.1	WP_105883073.1	FMN-dependent L-lactate dehydrogenase LldD	126P16H1	GCF_002984005.1	629	629	0.79	0	0.9934	WP_105883073.1
LdhA	Hi2019		RefSeq	NZ_NDZQ01000361.1	WP_005661152.1	2-hydroxyacid dehydrogenase		GCF_002984005.1	680	680	1	0	0.994	WP_005661152.1
LctP	Hi2019		INSDC	NDZQ01000164.1	PRI60023.1	L-lactate permease* possibly partial		GCA_002984005.1	346	346	0.34	9e-118	0.9837	PRI60023.1
Dld	Hi2019		RefSeq	NZ_NDZQ01000126.1	WP_105882929.1	D-lactate dehydrogenase		GCF_002984005.1	1172	1172	1	0	0.9947	WP_105882929.1
LldD	Hi2019	4	RefSeq	NZ_AAZE01000004.1	WP_005649913.1	FMN-dependent L-lactate dehydrogenase LldD	R3021	GCF_000169755.1	780	780	1	0	0.9974	WP_005649913.1
LdhA	Hi2019		RefSeq	NZ_AAZE01000004.1	WP_005652506.1	2-hydroxyacid dehydrogenase		GCF_000169755.1	679	679	1	0	0.994	WP_005652506.1
LctP	Hi2019		INSDC	AAZE01000010.1	EDJ90697.1	5'-methylthioadenosine/S-adenosylhomocysteine nucleosidase		GCA_000169755.1	550	550	0.54	0	0.9828	EDJ90697.1
Dld	Hi2019		RefSeq	NZ_AAZE01000014.1	WP_005654217.1	D-lactate dehydrogenase		GCF_000169755.1	1168	1168	1	0	0.9911	WP_005654217.1
Dld	Hi2019	4	INSDC	NDZD01000720.1	PRI31840.1	D-lactate dehydrogenase	106P3H1	GCA_002984855.1	890	890	0.76	0	0.9907	PRI31840.1
LctP	Hi2019		INSDC	NDZD01000277.1	PRI45787.1	L-lactate permease		GCA_002984855.1	1028	1028	1	0	0.9925	AKA47228.1
LdhA	Hi2019		INSDC	NDZD01000420.1	PRI41014.1	2-hydroxyacid dehydrogenase		GCA_002984855.1	682	682	1	0	0.997	AKA46018.1
LldD	Hi2019		INSDC	NDZD01000604.1	PRI35772.1	lactate dehydrogenase		GCA_002984855.1	169	169	1	4e-53	0.9873	AKA47634.1
Dld	Hi2019	4	RefSeq	NZ_MZIX01000115.1	WP_005687360.1	D-lactate dehydrogenase	59P3H1	GCF_002985765.1	1169	1169	1	0	0.9911	WP_005687360.1
LctP	Hi2019		RefSeq	NZ_MZIX01000062.1	WP_105197815.1	lactate permease LctP family transporter		GCF_002985765.1	1028	1028	1	0	0.985	WP_105197815.1
LdhA	E. coli		INSDC	MZIX01000051.1	PRL22414.1	D-lactate dehydrogenase		GCA_002985765.1	403	403	0.79	4e-142	0.7023	AVJ09593.1
LldD	Hi2019		RefSeq	NZ_MZIX01000042.1	WP_011272772.1	FMN-dependent L-lactate dehydrogenase LldD		GCF_002985765.1	778	778	1	0	0.9948	WP_011272772.1
Dld	Hi2019	4	INSDC	NZ_UASK01000004.1	SPX40975.1	fermentative D-lactate dehydrogenase, NAD-dependent	NCTC11872 33962	GCF_900450775.1	326	326	0.96	2e-114	0.7915	AKA46018.1
LctP	Hi2019		INSDC	NZ_UASK01000010.1	SPX43044.1	putative L-lactate permease		GCF_900450775.1	579	579	1	0	0.9836	KKZ21719.1
LdhA	Hi2019		INSDC	UASK01000019.1	SPX43454.1	D-lactate dehydrogenase, FAD-binding, NADH independent		GCF_900450775.1	360	360	0.99	1e-125	0.9943	AKA47634.1
LldD	Hi2019		INSDC	NZ_UASK01000006.1	SPX41894.1	FMN-dependent L-lactate dehydrogenase LldD		GCF_900450775.1	780	780	1	0	0.9974	WP_005649913.1
LldD	Hi2019	4	RefSeq	NZ_VOFX01000010.1	WP_005649913.1	FMN-dependent L-lactate dehydrogenase LldD	0	GCF_007896915.1	780	780	1	0	0.9974	WP_005649913.1
LdhA	Hi2019		RefSeq	NZ_VOFX01000011.1	WP_014326558.1	2-hydroxyacid dehydrogenase		GCF_007896915.1	679	679	1	0	0.997	WP_014326558.1
LctP	Hi2019		RefSeq	NZ_VOFX01000001.1	WP_015702128.1	lactate permease LctP family transporter		GCF_007896915.1	1022	1022	1	0	0.985	WP_015702128.1
Dld	Hi2019		RefSeq	NZ_VOFX01000003.1	WP_005659673.1	D-lactate dehydrogenase		GCF_007896915.1	1174	1174	1	0	0.9965	WP_005659673.1
LldD	Hi2019	4	RefSeq	NZ_BGMO01000031.1	WP_005671721.1	FMN-dependent L-lactate dehydrogenase LldD	6	GCF_003203035.1	780	780	1	0	0.9974	WP_005671721.1
LdhA	E. coli		RefSeq	NZ_BGMO01000027.1	WP_005672300.1	2-hydroxyacid dehydrogenase		GCF_003203035.1	505	505	0.99	0	0.7086	WP_005672300.1
LctP	Hi2019		RefSeq	NZ_BGMO01000041.1	WP_110432114.1	L-lactate permease		GCF_003203035.1	1022	1022	1	0	0.9831	WP_110432114.1
Dld	Hi2019		RefSeq	NZ_BGMO01000035.1	WP_044364329.1	D-lactate dehydrogenase		GCF_003203035.1	1172	1172	1	0	0.9929	WP_044364329.1
LldD	Hi2019	4	RefSeq	NZ_BGMP01000008.1	WP_005649913.1	FMN-dependent L-lactate dehydrogenase LldD	7	GCF_003203055.1	780	780	1	0	0.9974	WP_005649913.1
LdhA	Hi2019		RefSeq	NZ_BGMP01000008.1	WP_038439587.1	2-hydroxyacid dehydrogenase		GCF_003203055.1	678	678	1	0	0.997	WP_038439587.1
LctP	Hi2019		RefSeq	NZ_BGMP01000002.1	WP_110442508.1	lactate permease LctP family transporter		GCF_003203055.1	1029	1029	1	0	0.9887	WP_110442508.1
Dld	Hi2019		RefSeq	NZ_BGMP01000016.1	WP_038439705.1	D-lactate dehydrogenase		GCF_003203055.1	1170	1170	1	0	0.9894	WP_038439705.1
LldD	Hi2019	4	RefSeq	NZ_BGMQ01000025.1	WP_011272772.1	FMN-dependent L-lactate dehydrogenase LldD	8	GCF_003203075.1	778	778	1	0	0.9948	WP_011272772.1
LdhA	Hi2019		RefSeq	NZ_BGMQ01000009.1	WP_005661152.1	2-hydroxyacid dehydrogenase		GCF_003203075.1	680	680	1	0	0.994	WP_005661152.1
LctP	Hi2019		RefSeq	NZ_BGMQ01000027.1	WP_105892752.1	lactate permease LctP family transporter		GCF_003203075.1	1026	1026	1	0	0.9887	WP_105892752.1
Dld	Hi2019		RefSeq	NZ_BGMQ01000008.1	WP_005659673.1	D-lactate dehydrogenase		GCF_003203075.1	1174	1174	1	0	0.9965	WP_005659673.1
LldD	Hi2019	4	RefSeq	NZ_BGMR01000005.1	WP_011272772.1	FMN-dependent L-lactate dehydrogenase LldD	11	GCF_003203095.1	778	778	1	0	0.9948	WP_011272772.1
LdhA	E. coli		INSDC	BGMR01000007.1	GBK79833.1	2-hydroxyacid dehydrogenase		GCA_003203095.1	419	419	0.8	4e-148	0.7256	PRK47512.1
LctP	Hi2019		RefSeq	NZ_BGMR01000008.1	WP_110459292.1	lactate permease LctP family transporter		GCF_003203095.1	1027	1027	1	0	0.9887	WP_110459292.1
Dld	Hi2019		RefSeq	NZ_BGMR01000009.1	WP_044364329.1	D-lactate dehydrogenase		GCF_003203095.1	1172	1172	1	0	0.9929	WP_044364329.1
LldD	Hi2019	4	RefSeq	NZ_BGMS01000004.1	WP_011272772.1	FMN-dependent L-lactate dehydrogenase LldD	12	GCF_003203115.1	778	778	1	0	0.9948	WP_011272772.1
LdhA	Hi2019		RefSeq	NZ_BGMS01000004.1	WP_005663181.1	2-hydroxyacid dehydrogenase		GCF_003203115.1	679	679	1	0	0.997	WP_005663181.1
LctP	Hi2019		RefSeq	NZ_BGMS01000006.1	WP_080358510.1	L-lactate permease		GCF_003203115.1	1028	1028	1	0	0.9906	WP_080358510.1
Dld	Hi2019		RefSeq	NZ_BGMS01000007.1	WP_005687360.1	D-lactate dehydrogenase		GCF_003203115.1	1169	1169	1	0	0.9911	WP_005687360.1
LldD	Hi2019	4	RefSeq	NZ_BGMT01000002.1	WP_005649913.1	FMN-dependent L-lactate dehydrogenase LldD	15	GCF_003203135.1	780	780	1	0	0.9974	WP_005649913.1
LdhA	Hi2019		RefSeq	NZ_BGMT01000017.1	WP_005649714.1	2-hydroxyacid dehydrogenase		GCF_003203135.1	680	680	1	0	0.994	WP_005649714.1
LctP	Hi2019		RefSeq	NZ_BGMT01000029.1	WP_110435021.1	lactate permease LctP family transporter		GCF_003203135.1	1026	1026	1	0	0.9887	WP_110435021.1
Dld	Hi2019		RefSeq	NZ_BGMT01000028.1	WP_005650117.1	D-lactate dehydrogenase		GCF_003203135.1	1170	1170	1	0	0.9947	WP_005650117.1
LldD	Hi2019	4	RefSeq	NZ_BGMU01000025.1	WP_042593664.1	FMN-dependent L-lactate dehydrogenase LldD	16	GCF_003203155.1	777	777	1	0	0.9921	WP_042593664.1
LdhA	Hi2019		RefSeq	NZ_BGMU01000005.1	WP_005661152.1	2-hydroxyacid dehydrogenase		GCF_003203155.1	680	680	1	0	0.994	WP_005661152.1
LctP	Hi2019		RefSeq	NZ_BGMU01000011.1	WP_080317223.1	L-lactate permease		GCF_003203155.1	1024	1024	1	0	0.9868	WP_080317223.1
Dld	Hi2019		RefSeq	NZ_BGMU01000013.1	WP_005659673.1	D-lactate dehydrogenase		GCF_003203155.1	1174	1174	1	0	0.9965	WP_005659673.1
LldD	Hi2019	4	RefSeq	NZ_BGMV01000029.1	WP_011272772.1	FMN-dependent L-lactate dehydrogenase LldD	17	GCF_003203175.1	778	778	1	0	0.9948	WP_011272772.1
LdhA	Hi2019		RefSeq	NZ_BGMV01000009.1	WP_014550599.1	2-hydroxyacid dehydrogenase		GCF_003203175.1	678	678	1	0	0.994	WP_014550599.1
LctP	Hi2019		RefSeq	NZ_BGMV01000022.1	WP_080348263.1	lactate permease LctP family transporter		GCF_003203175.1	1025	1025	1	0	0.9868	WP_080348263.1
Dld	Hi2019		RefSeq	NZ_BGMV01000021.1	WP_005687360.1	D-lactate dehydrogenase		GCF_003203175.1	1169	1169	1	0	0.9911	WP_005687360.1
LldD	Hi2019	4	RefSeq	NZ_BGMW01000047.1	WP_011272772.1	FMN-dependent L-lactate dehydrogenase LldD	18	GCF_003203195.1	778	778	1	0	0.9948	WP_011272772.1
LdhA	E. coli		INSDC	BGMW01000010.1	GBK88411.1	2-hydroxyacid dehydrogenase		GCA_003203195.1	403	403	0.79	4e-142	0.7023	AVJ09593.1
LctP	Hi2019		RefSeq	NZ_BGMW01000058.1	WP_080474378.1	L-lactate permease		GCF_003203195.1	1028	1028	1	0	0.9906	WP_080474378.1
Dld	Hi2019		RefSeq	NZ_BGMW01000005.1	WP_005687360.1	D-lactate dehydrogenase		GCF_003203195.1	1169	1169	1	0	0.9911	WP_005687360.1
LldD	Hi2019	4	RefSeq	NZ_BGMX01000037.1	WP_011272772.1	FMN-dependent L-lactate dehydrogenase LldD	19	GCF_003203215.1	778	778	1	0	0.9948	WP_011272772.1
LdhA	Hi2019		RefSeq	NZ_BGMX01000037.1	WP_005661152.1	2-hydroxyacid dehydrogenase		GCF_003203215.1	680	680	1	0	0.994	WP_005661152.1
LctP	Hi2019		RefSeq	NZ_BGMX01000006.1	WP_105892752.1	lactate permease LctP family transporter		GCF_003203215.1	1026	1026	1	0	0.9887	WP_105892752.1
Dld	Hi2019		RefSeq	NZ_BGMX01000007.1	WP_005659673.1	D-lactate dehydrogenase		GCF_003203215.1	1174	1174	1	0	0.9965	WP_005659673.1
LldD	Hi2019	4	RefSeq	NZ_BGMY01000006.1	WP_005649913.1	FMN-dependent L-lactate dehydrogenase LldD	20	GCF_003203235.1	780	780	1	0	0.9974	WP_005649913.1
LdhA	Hi2019		RefSeq	NZ_BGMY01000016.1	WP_005652506.1	2-hydroxyacid dehydrogenase		GCF_003203235.1	679	679	1	0	0.994	WP_005652506.1
LctP	Hi2019		RefSeq	NZ_BGMY01000038.1	WP_110437765.1	lactate permease LctP family transporter		GCF_003203235.1	1027	1027	1	0	0.9868	WP_110437765.1
Dld	Hi2019		RefSeq	NZ_BGMY01000015.1	WP_013525712.1	D-lactate dehydrogenase		GCF_003203235.1	1171	1171	1	0	0.9929	WP_013525712.1
LldD	Hi2019	4	RefSeq	NZ_BGMZ01000023.1	WP_005649913.1	FMN-dependent L-lactate dehydrogenase LldD	21	GCF_003203255.1	780	780	1	0	0.9974	WP_005649913.1
LdhA	E. coli		INSDC	BGMZ01000023.1	GBK95127.1	2-hydroxyacid dehydrogenase		GCA_003203255.1	403	403	0.79	4e-142	0.7023	AVJ09593.1
LctP	Hi2019		RefSeq	NZ_BGMZ01000002.1	WP_012054442.1	lactate permease LctP family transporter		GCF_003203255.1	1032	1032	1	0	0.9944	WP_012054442.1
Dld	Hi2019		RefSeq	NZ_BGMZ01000024.1	WP_005687360.1	D-lactate dehydrogenase		GCF_003203255.1	1169	1169	1	0	0.9911	WP_005687360.1
LldD	Hi2019	4	RefSeq	NZ_BGNA01000031.1	WP_005649913.1	FMN-dependent L-lactate dehydrogenase LldD	24	GCF_003203275.1	780	780	1	0	0.9974	WP_005649913.1
LdhA	Hi2019		RefSeq	NZ_BGNA01000031.1	WP_005663181.1	2-hydroxyacid dehydrogenase		GCF_003203275.1	679	679	1	0	0.997	WP_005663181.1
LctP	Hi2019		RefSeq	NZ_BGNA01000020.1	WP_110426465.1	lactate permease LctP family transporter		GCF_003203275.1	1025	1025	1	0	0.985	WP_110426465.1
Dld	Hi2019		RefSeq	NZ_BGNA01000003.1	WP_005665680.1	D-lactate dehydrogenase		GCF_003203275.1	1170	1170	1	0	0.9929	WP_005665680.1
LldD	Hi2019	4	RefSeq	NZ_PQJI01000007.1	WP_005649913.1	FMN-dependent L-lactate dehydrogenase LldD	146	GCF_002917845.1	780	780	1	0	0.9974	WP_005649913.1
LdhA	Hi2019		RefSeq	NZ_PQJI01000010.1	WP_014326558.1	2-hydroxyacid dehydrogenase		GCF_002917845.1	679	679	1	0	0.997	WP_014326558.1
LctP	Hi2019		RefSeq	NZ_PQJI01000001.1	WP_103745996.1	L-lactate permease		GCF_002917845.1	1026	1026	1	0	0.9887	WP_103745996.1
Dld	Hi2019		RefSeq	NZ_PQJI01000008.1	WP_005659673.1	D-lactate dehydrogenase		GCF_002917845.1	1174	1174	1	0	0.9965	WP_005659673.1
LldD	Hi2019	4	RefSeq	NZ_PQJJ01000011.1	WP_005657875.1	FMN-dependent L-lactate dehydrogenase LldD	148	GCF_002917855.1	784	784	1	0	1	WP_005657875.1
LdhA	E. coli		RefSeq	NZ_PQJJ01000036.1	WP_005658379.1	2-hydroxyacid dehydrogenase		GCF_002917855.1	505	505	0.99	0	0.7086	WP_005658379.1
LctP	Hi2019		RefSeq	NZ_PQJJ01000001.1	WP_080474378.1	L-lactate permease		GCF_002917855.1	1028	1028	1	0	0.9906	WP_080474378.1
Dld	Hi2019		RefSeq	NZ_PQJJ01000010.1	WP_065245380.1	D-lactate dehydrogenase		GCF_002917855.1	1170	1170	1	0	0.9911	WP_065245380.1
LldD	Hi2019	4	RefSeq	NZ_JFZK01000005.1	WP_005649913.1	FMN-dependent L-lactate dehydrogenase LldD	411	GCF_000636055.1	780	780	1	0	0.9974	WP_005649913.1
LdhA	E. coli		RefSeq	NZ_JFZK01000005.1	WP_005672300.1	2-hydroxyacid dehydrogenase		GCF_000636055.1	505	505	0.99	0	0.7086	WP_005672300.1
LctP	Hi2019		RefSeq	NZ_JFZK01000018.1	WP_005670548.1	L-lactate permease		GCF_000636055.1	1025	1025	1	0	0.9887	WP_005670548.1
Dld	Hi2019		RefSeq	NZ_JFZK01000018.1	WP_005659673.1	D-lactate dehydrogenase		GCF_000636055.1	1174	1174	1	0	0.9965	WP_005659673.1
LldD	Hi2019	4	RefSeq	NZ_CP007470.1	WP_011272772.1	FMN-dependent L-lactate dehydrogenase LldD	477	GCF_000931575.1	778	778	1	0	0.9948	WP_011272772.1
LdhA	Hi2019		RefSeq	NZ_CP007470.1	WP_005661152.1	2-hydroxyacid dehydrogenase		GCF_000931575.1	680	680	1	0	0.994	WP_005661152.1
LctP	Hi2019		RefSeq	NZ_CP007470.1	WP_080334078.1	lactate permease LctP family transporter		GCF_000931575.1	1026	1026	1	0	0.9906	WP_080334078.1
Dld	Hi2019		RefSeq	NZ_CP007470.1	WP_005659673.1	D-lactate dehydrogenase		GCF_000931575.1	1174	1174	1	0	0.9965	WP_005659673.1
LldD	Hi2019	4	RefSeq	NZ_JFZL01000012.1	WP_005649913.1	FMN-dependent L-lactate dehydrogenase LldD	584	GCF_000636035.1	780	780	1	0	0.9974	WP_005649913.1
LdhA	E. coli		RefSeq	NZ_JFZL01000012.1	WP_005672300.1	2-hydroxyacid dehydrogenase		GCF_000636035.1	505	505	0.99	0	0.7086	WP_005672300.1
LctP	Hi2019		RefSeq	NZ_JFZL01000010.1	WP_005670548.1	L-lactate permease		GCF_000636035.1	1025	1025	1	0	0.9887	WP_005670548.1
Dld	Hi2019		RefSeq	NZ_JFZL01000002.1	WP_005659673.1	D-lactate dehydrogenase		GCF_000636035.1	1174	1174	1	0	0.9965	WP_005659673.1
LldD	Hi2019	4	RefSeq	NZ_CP007472.1	WP_011272772.1	FMN-dependent L-lactate dehydrogenase LldD	723	GCF_000931625.1	778	778	1	0	0.9948	WP_011272772.1
LdhA	E. coli		RefSeq	NZ_CP007472.1	WP_011271823.1	2-hydroxyacid dehydrogenase		GCF_000931625.1	504	504	0.99	0	0.7086	WP_011271823.1
LctP	Hi2019		RefSeq	NZ_CP007472.1	WP_080334571.1	lactate permease LctP family transporter		GCF_000931625.1	1030	1030	1	0	0.9944	WP_080334571.1
Dld	Hi2019		RefSeq	NZ_CP007472.1	WP_044364329.1	D-lactate dehydrogenase		GCF_000931625.1	1172	1172	1	0	0.9929	WP_044364329.1
LldD	Hi2019	4	RefSeq	NZ_JFZM01000012.1	WP_005649913.1	FMN-dependent L-lactate dehydrogenase LldD	1104	GCF_000636075.1	780	780	1	0	0.9974	WP_005649913.1
LdhA	E. coli		RefSeq	NZ_JFZM01000012.1	WP_005672300.1	2-hydroxyacid dehydrogenase		GCF_000636075.1	505	505	0.99	0	0.7086	WP_005672300.1
LctP	Hi2019		RefSeq	NZ_JFZM01000005.1	WP_005670548.1	L-lactate permease		GCF_000636075.1	1025	1025	1	0	0.9887	WP_005670548.1
Dld	Hi2019		RefSeq	NZ_JFZM01000016.1	WP_005659673.1	D-lactate dehydrogenase		GCF_000636075.1	1174	1174	1	0	0.9965	WP_005659673.1
LldD	Hi2019	4	RefSeq	NZ_MQMH01000003.1	WP_005649913.1	FMN-dependent L-lactate dehydrogenase LldD	1200	GCF_001909005.1	780	780	1	0	0.9974	WP_005649913.1
LdhA	E. coli		RefSeq	NZ_MQMH01000003.1	WP_005658379.1	2-hydroxyacid dehydrogenase		GCF_001909005.1	505	505	0.99	0	0.7086	WP_005658379.1
LctP	Hi2019		RefSeq	NZ_MQMH01000011.1	WP_074032810.1	lactate permease LctP family transporter		GCF_001909005.1	1031	1031	1	0	0.9944	WP_074032810.1
Dld	Hi2019		RefSeq	NZ_MQMH01000019.1	WP_005687360.1	D-lactate dehydrogenase		GCF_001909005.1	1169	1169	1	0	0.9911	WP_005687360.1
LldD	Hi2019	4	RefSeq	NZ_JMQP01000002.1	WP_005663336.1	FMN-dependent L-lactate dehydrogenase LldD	1209	GCF_000877255.1	783	783	1	0	0.9974	WP_005663336.1
LdhA	Hi2019		RefSeq	NZ_JMQP01000002.1	WP_005663181.1	2-hydroxyacid dehydrogenase		GCF_000877255.1	679	679	1	0	0.997	WP_005663181.1
LctP	Hi2019		RefSeq	NZ_JMQP01000002.1	WP_080332766.1	L-lactate permease		GCF_000877255.1	1023	1023	1	0	0.985	WP_080332766.1
Dld	Hi2019		RefSeq	NZ_JMQP01000002.1	WP_005665680.1	D-lactate dehydrogenase		GCF_000877255.1	1170	1170	1	0	0.9929	WP_005665680.1
LldD	Hi2019	4	RefSeq	NZ_CP008740.1	WP_005657875.1	FMN-dependent L-lactate dehydrogenase LldD	2019	GCF_000968335.1	784	784	1	0	1	WP_005657875.1
LdhA	E. coli		RefSeq	NZ_CP008740.1	WP_005672300.1	2-hydroxyacid dehydrogenase		GCF_000968335.1	505	505	0.99	0	0.7086	WP_005672300.1
LctP	Hi2019		RefSeq	NZ_CP008740.1	WP_080343087.1	lactate permease LctP family transporter		GCF_000968335.1	1034	1034	1	0	1	WP_080343087.1
Dld	Hi2019		RefSeq	NZ_CP008740.1	WP_046067851.1	D-lactate dehydrogenase		GCF_000968335.1	1179	1179	1	0	1	WP_046067851.1
LldD	E. coli	4	RefSeq	NZ_AAZF01000006.1	WP_005657875.1	FMN-dependent L-lactate dehydrogenase LldD	3655	GCF_000169775.1	613	613	0.94	0	0.7606	WP_005657875.1
LdhA	E. coli		RefSeq	NZ_AAZF01000010.1	WP_005658379.1	2-hydroxyacid dehydrogenase		GCF_000169775.1	505	505	0.99	0	0.7086	WP_005658379.1
LctP	Hi2019		refseq	NZ_AAZF01000004.1	WP_005657092.1	lactate permease LctP family transporter		GCA_000169775.1	1025	1025	1	0	0.985	WP_080343087.1
Dld	Hi2019		RefSeq	NZ_AAZF01000005.1	WP_005657639.1	D-lactate dehydrogenase		GCF_000169775.1	1169	1169	1	0	0.9911	WP_005657639.1
LldD	Hi2019	4	RefSeq	NC_016809.1	WP_005649913.1	FMN-dependent L-lactate dehydrogenase LldD	10810	GCF_000210875.1	780	780	1	0	0.9974	WP_005649913.1
LdhA	Hi2019		RefSeq	NC_016809.1	WP_014326558.1	2-hydroxyacid dehydrogenase		GCF_000210875.1	679	679	1	0	0.997	WP_014326558.1
LctP	Hi2019		RefSeq	NC_016809.1	WP_015702128.1	lactate permease LctP family transporter		GCF_000210875.1	1022	1022	1	0	0.985	WP_015702128.1
Dld	Hi2019		RefSeq	NC_016809.1	WP_005659673.1	D-lactate dehydrogenase		GCF_000210875.1	1174	1174	1	0	0.9965	WP_005659673.1
LldD	Hi2019	4	RefSeq	NZ_MZML01000018.1	WP_011272772.1	FMN-dependent L-lactate dehydrogenase LldD	101P19H1	GCF_002989095.1	778	778	1	0	0.9948	WP_011272772.1
LdhA	Hi2019		RefSeq	NZ_MZML01000018.1	WP_005661152.1	2-hydroxyacid dehydrogenase		GCF_002989095.1	680	680	1	0	0.994	WP_005661152.1
LctP	Hi2019		RefSeq	NZ_MZML01000049.1	WP_105873701.1	lactate permease LctP family transporter		GCF_002989095.1	1029	1029	1	0	0.9925	WP_105873701.1
Dld	Hi2019		RefSeq	NZ_MZML01000001.1	WP_005659673.1	D-lactate dehydrogenase		GCF_002989095.1	1174	1174	1	0	0.9965	WP_005659673.1
LldD	Hi2019	4	RefSeq	NZ_MZMK01000008.1	WP_011272772.1	FMN-dependent L-lactate dehydrogenase LldD	101P36H1	GCF_002989105.1	778	778	1	0	0.9948	WP_011272772.1
LdhA	Hi2019		RefSeq	NZ_MZMK01000008.1	WP_005661152.1	2-hydroxyacid dehydrogenase		GCF_002989105.1	680	680	1	0	0.994	WP_005661152.1
LctP	Hi2019		RefSeq	NZ_MZMK01000046.1	WP_105873701.1	lactate permease LctP family transporter		GCF_002989105.1	1029	1029	1	0	0.9925	WP_105873701.1
Dld	Hi2019		RefSeq	NZ_MZMK01000026.1	WP_105895254.1	D-lactate dehydrogenase		GCF_002989105.1	1167	1167	1	0	0.9894	WP_105895254.1
LldD	Hi2019	4	RefSeq	NZ_NDYY01000137.1	WP_011272772.1	FMN-dependent L-lactate dehydrogenase LldD	101P3H1	GCF_002983745.1	778	778	1	0	0.9948	WP_011272772.1
LdhA	Hi2019		RefSeq	NZ_NDYY01000335.1	WP_005661152.1	2-hydroxyacid dehydrogenase		GCF_002983745.1	680	680	1	0	0.994	WP_005661152.1
LctP	Hi2019		RefSeq	NZ_NDYY01000351.1	WP_105873701.1	lactate permease LctP family transporter		GCF_002983745.1	1029	1029	1	0	0.9925	WP_105873701.1
Dld	Hi2019		RefSeq	NZ_NDYY01000037.1	WP_005659673.1	D-lactate dehydrogenase		GCF_002983745.1	1174	1174	1	0	0.9965	WP_005659673.1
LldD	Hi2019	4	RefSeq	NZ_MZMJ01000046.1	WP_011272772.1	FMN-dependent L-lactate dehydrogenase LldD	101P47H1	GCF_002989135.1	778	778	1	0	0.9948	WP_011272772.1
LdhA	Hi2019		RefSeq	NZ_MZMJ01000002.1	WP_005661152.1	2-hydroxyacid dehydrogenase		GCF_002989135.1	680	680	1	0	0.994	WP_005661152.1
LctP	Hi2019		RefSeq	NZ_MZMJ01000037.1	WP_105873701.1	lactate permease LctP family transporter		GCF_002989135.1	1029	1029	1	0	0.9925	WP_105873701.1
Dld	Hi2019		RefSeq	NZ_MZMJ01000023.1	WP_105895254.1	D-lactate dehydrogenase		GCF_002989135.1	1167	1167	1	0	0.9894	WP_105895254.1
LldD	Hi2019	4	RefSeq	NZ_MZMI01000001.1	WP_005649913.1	FMN-dependent L-lactate dehydrogenase LldD	101P53H1	GCF_002989155.1	780	780	1	0	0.9974	WP_005649913.1
LdhA	E. coli		RefSeq	NZ_MZMI01000057.1	WP_005658379.1	2-hydroxyacid dehydrogenase		GCF_002989155.1	505	505	0.99	0	0.7086	WP_005658379.1
LctP	Hi2019		RefSeq	NZ_MZMI01000061.1	WP_074032810.1	lactate permease LctP family transporter		GCF_002989155.1	1031	1031	1	0	0.9944	WP_074032810.1
Dld	Hi2019		RefSeq	NZ_MZMI01000022.1	WP_005687360.1	D-lactate dehydrogenase		GCF_002989155.1	1169	1169	1	0	0.9911	WP_005687360.1
LldD	Hi2019	4	RefSeq	NZ_MZMH01000010.1	WP_011272772.1	FMN-dependent L-lactate dehydrogenase LldD	102P16H1	GCF_002990745.1	778	778	1	0	0.9948	WP_011272772.1
LdhA	Hi2019		RefSeq	NZ_MZMH01000009.1	WP_005661152.1	2-hydroxyacid dehydrogenase		GCF_002990745.1	680	680	1	0	0.994	WP_005661152.1
LctP	Hi2019		RefSeq	NZ_MZMH01000004.1	WP_080451754.1	lactate permease LctP family transporter		GCF_002990745.1	1022	1022	1	0	0.9831	WP_080451754.1
Dld	Hi2019		RefSeq	NZ_MZMH01000046.1	WP_005659673.1	D-lactate dehydrogenase		GCF_002990745.1	1174	1174	1	0	0.9965	WP_005659673.1
LldD	Hi2019	4	RefSeq	NZ_MZMG01000067.1	WP_011272772.1	FMN-dependent L-lactate dehydrogenase LldD	102P20H1	GCF_002990785.1	778	778	1	0	0.9948	WP_011272772.1
LdhA	E. coli		INSDC	MZMG01000066.1	PRM71053.1	D-lactate dehydrogenase		GCA_002990785.1	403	403	0.79	4e-142	0.7023	AVJ09593.1
LctP	Hi2019		RefSeq	NZ_MZMG01000033.1	WP_080474378.1	L-lactate permease		GCF_002990785.1	1028	1028	1	0	0.9906	WP_080474378.1
Dld	Hi2019		RefSeq	NZ_MZMG01000041.1	WP_005687360.1	D-lactate dehydrogenase		GCF_002990785.1	1169	1169	1	0	0.9911	WP_005687360.1
LldD	Hi2019	4	RefSeq	NZ_MZMF01000064.1	WP_011272772.1	FMN-dependent L-lactate dehydrogenase LldD	102P32H1	GCF_002990905.1	778	778	1	0	0.9948	WP_011272772.1
LdhA	E. coli		INSDC	MZMF01000063.1	PRM67306.1	D-lactate dehydrogenase		GCA_002990905.1	403	403	0.79	4e-142	0.7023	AVJ09593.1
LctP	Hi2019		RefSeq	NZ_MZMF01000031.1	WP_080474378.1	L-lactate permease		GCF_002990905.1	1028	1028	1	0	0.9906	WP_080474378.1
Dld	Hi2019		RefSeq	NZ_MZMF01000007.1	WP_005687360.1	D-lactate dehydrogenase		GCF_002990905.1	1169	1169	1	0	0.9911	WP_005687360.1
LldD	Hi2019	4	RefSeq	NZ_NDYZ01000002.1	WP_005649913.1	FMN-dependent L-lactate dehydrogenase LldD	103P20H1	GCF_002983755.1	780	780	1	0	0.9974	WP_005649913.1
LdhA	E. coli		RefSeq	NZ_NDYZ01000087.1	WP_005658379.1	2-hydroxyacid dehydrogenase		GCF_002983755.1	505	505	0.99	0	0.7086	WP_005658379.1
LctP	Hi2019		RefSeq	NZ_NDYZ01000035.1	WP_005686550.1	lactate permease LctP family transporter		GCF_002983755.1	1028	1028	1	0	0.9906	WP_005686550.1
Dld	Hi2019		RefSeq	NZ_NDYZ01000073.1	WP_005687360.1	D-lactate dehydrogenase		GCF_002983755.1	1169	1169	1	0	0.9911	WP_005687360.1
LldD	Hi2019	4	RefSeq	NZ_NDZA01000037.1	WP_005649913.1	FMN-dependent L-lactate dehydrogenase LldD	103P3H1	GCF_002984825.1	780	780	1	0	0.9974	WP_005649913.1
LdhA	E. coli		RefSeq	NZ_NDZA01000001.1	WP_005658379.1	2-hydroxyacid dehydrogenase		GCF_002984825.1	505	505	0.99	0	0.7086	WP_005658379.1
LctP	Hi2019		RefSeq	NZ_NDZA01000026.1	WP_105873711.1	lactate permease LctP family transporter		GCF_002984825.1	958	958	0.93	0	0.9899	WP_105873711.1
Dld	Hi2019		RefSeq	NZ_NDZA01000066.1	WP_005687360.1	D-lactate dehydrogenase		GCF_002984825.1	1169	1169	1	0	0.9911	WP_005687360.1
LldD	Hi2019	4	RefSeq	NZ_MZME01000012.1	WP_005649913.1	FMN-dependent L-lactate dehydrogenase LldD	103P85H1	GCF_002989175.1	780	780	1	0	0.9974	WP_005649913.1
LdhA	E. coli		RefSeq	NZ_MZME01000014.1	WP_005658379.1	2-hydroxyacid dehydrogenase		GCF_002989175.1	505	505	0.99	0	0.7086	WP_005658379.1
LctP	Hi2019		RefSeq	NZ_MZME01000006.1	WP_105894959.1	L-lactate permease		GCF_002989175.1	1027	1027	1	0	0.9906	WP_105894959.1
Dld	Hi2019		INSDC	MZME01000048.1	PRM66813.1	D-lactate dehydrogenase		GCA_002989175.1	977	977	0.83	0	0.9957	PRJ49484.1
LldD	Hi2019	4	RefSeq	NZ_MZMD01000001.1	WP_005649913.1	FMN-dependent L-lactate dehydrogenase LldD	103P89H1	GCF_002989205.1	780	780	1	0	0.9974	WP_005649913.1
LdhA	E. coli		RefSeq	NZ_MZMD01000004.1	WP_005658379.1	2-hydroxyacid dehydrogenase		GCF_002989205.1	505	505	0.99	0	0.7086	WP_005658379.1
LctP	Hi2019		RefSeq	NZ_MZMD01000031.1	WP_105894959.1	L-lactate permease		GCF_002989205.1	1027	1027	1	0	0.9906	WP_105894959.1
Dld	Hi2019		INSDC	MZMD01000058.1	PRM66475.1	D-lactate dehydrogenase		GCA_002989205.1	977	977	0.83	0	0.9957	PRJ49484.1
LldD	Hi2019	4	RefSeq	NZ_JWEN01000022.1	WP_011272772.1	FMN-dependent L-lactate dehydrogenase LldD	1057_HINF	GCF_001053795.1	778	778	1	0	0.9948	WP_011272772.1
LdhA	Hi2019		RefSeq	NZ_JWEN01000010.1	WP_005661152.1	2-hydroxyacid dehydrogenase		GCF_001053795.1	680	680	1	0	0.994	WP_005661152.1
LctP	Hi2019		RefSeq	NZ_JWEN01000005.1	WP_080347724.1	lactate permease LctP family transporter		GCF_001053795.1	1021	1021	1	0	0.985	WP_080347724.1
Dld	Hi2019		RefSeq	NZ_JWEN01000059.1	WP_048951719.1	D-lactate dehydrogenase		GCF_001053795.1	1172	1172	1	0	0.9947	WP_048951719.1
LldD	Hi2019	4	RefSeq	NZ_JWEL01000021.1	WP_011272772.1	FMN-dependent L-lactate dehydrogenase LldD	1059_HINF	GCF_001052725.1	778	778	1	0	0.9948	WP_011272772.1
LdhA	Hi2019		RefSeq	NZ_JWEL01000040.1	WP_014550599.1	2-hydroxyacid dehydrogenase		GCF_001052725.1	678	678	1	0	0.994	WP_014550599.1
LctP	Hi2019		RefSeq	NZ_JWEL01000012.1	WP_080348263.1	lactate permease LctP family transporter		GCF_001052725.1	1025	1025	1	0	0.9868	WP_080348263.1
Dld	Hi2019		RefSeq	NZ_JWEL01000025.1	WP_005687360.1	D-lactate dehydrogenase		GCF_001052725.1	1169	1169	1	0	0.9911	WP_005687360.1
LldD	Hi2019	4	RefSeq	NZ_MZMC01000001.1	WP_011272772.1	FMN-dependent L-lactate dehydrogenase LldD	105P26H2	GCF_002990825.1	778	778	1	0	0.9948	WP_011272772.1
LdhA	E. coli		INSDC	MZMC01000001.1	PRM66042.1	D-lactate dehydrogenase		GCA_002990825.1	403	403	0.79	4e-142	0.7023	AVJ09593.1
LctP	Hi2019		RefSeq	NZ_MZMC01000064.1	WP_080474378.1	L-lactate permease		GCF_002990825.1	1028	1028	1	0	0.9906	WP_080474378.1
Dld	Hi2019		RefSeq	NZ_MZMC01000014.1	WP_005687360.1	D-lactate dehydrogenase		GCF_002990825.1	1169	1169	1	0	0.9911	WP_005687360.1
LldD	Hi2019	4	RefSeq	NZ_NDZB01000043.1	WP_011272772.1	FMN-dependent L-lactate dehydrogenase LldD	105P29H1	GCF_002984845.1	778	778	1	0	0.9948	WP_011272772.1
LdhA	Hi2019		RefSeq	NZ_NDZB01000128.1	WP_050838384.1	2-hydroxyacid dehydrogenase		GCF_002984845.1	678	678	1	0	0.9909	WP_050838384.1
LctP	Hi2019		RefSeq	NZ_NDZB01000007.1	WP_105872280.1	L-lactate permease		GCF_002984845.1	1026	1026	1	0	0.9887	WP_105872280.1
Dld	Hi2019		RefSeq	NZ_NDZB01000027.1	WP_005659673.1	D-lactate dehydrogenase		GCF_002984845.1	1174	1174	1	0	0.9965	WP_005659673.1
LldD	Hi2019	4	RefSeq	NZ_NDZC01000068.1	WP_011272772.1	FMN-dependent L-lactate dehydrogenase LldD	105P30H1	GCF_002983805.1	778	778	1	0	0.9948	WP_011272772.1
LdhA	Hi2019		RefSeq	NZ_NDZC01000011.1	WP_050838384.1	2-hydroxyacid dehydrogenase		GCF_002983805.1	678	678	1	0	0.9909	WP_050838384.1
LctP	Hi2019		RefSeq	NZ_NDZC01000035.1	WP_105872280.1	L-lactate permease		GCF_002983805.1	1026	1026	1	0	0.9887	WP_105872280.1
Dld	Hi2019		RefSeq	NZ_NDZC01000057.1	WP_005659673.1	D-lactate dehydrogenase		GCF_002983805.1	1174	1174	1	0	0.9965	WP_005659673.1
LldD	Hi2019	4	RefSeq	NZ_MZMB01000020.1	WP_011272772.1	FMN-dependent L-lactate dehydrogenase LldD	105P9H1	GCF_002990865.1	778	778	1	0	0.9948	WP_011272772.1
LdhA	E. coli		INSDC	MZMB01000046.1	PRM61943.1	D-lactate dehydrogenase		GCA_002990865.1	403	403	0.79	4e-142	0.7023	AVJ09593.1
LctP	Hi2019		RefSeq	NZ_MZMB01000013.1	WP_080474378.1	L-lactate permease		GCF_002990865.1	1028	1028	1	0	0.9906	WP_080474378.1
Dld	Hi2019		RefSeq	NZ_MZMB01000032.1	WP_005687360.1	D-lactate dehydrogenase		GCF_002990865.1	1169	1169	1	0	0.9911	WP_005687360.1
LldD	Hi2019	4	RefSeq	NZ_JWEJ01000043.1	WP_011272772.1	FMN-dependent L-lactate dehydrogenase LldD	1061_HINF	GCF_001053815.1	778	778	1	0	0.9948	WP_011272772.1
LdhA	Hi2019		RefSeq	NZ_JWEJ01000016.1	WP_014550599.1	2-hydroxyacid dehydrogenase		GCF_001053815.1	678	678	1	0	0.994	WP_014550599.1
LctP	Hi2019		RefSeq	NZ_JWEJ01000048.1	WP_080348263.1	lactate permease LctP family transporter		GCF_001053815.1	1025	1025	1	0	0.9868	WP_080348263.1
Dld	Hi2019		RefSeq	NZ_JWEJ01000045.1	WP_005687360.1	D-lactate dehydrogenase		GCF_001053815.1	1169	1169	1	0	0.9911	WP_005687360.1
LldD	Hi2019	4	RefSeq	NZ_MZMA01000005.1	WP_005657875.1	FMN-dependent L-lactate dehydrogenase LldD	106P7H1	GCF_002989195.1	784	784	1	0	1	WP_005657875.1
LdhA	E. coli		RefSeq	NZ_MZMA01000029.1	WP_005658379.1	2-hydroxyacid dehydrogenase		GCF_002989195.1	505	505	0.99	0	0.7086	WP_005658379.1
LctP	Hi2019		RefSeq	NZ_MZMA01000015.1	WP_080317067.1	lactate permease LctP family transporter		GCF_002989195.1	1028	1028	1	0	0.9925	WP_080317067.1
Dld	Hi2019		RefSeq	NZ_MZMA01000016.1	WP_005657639.1	D-lactate dehydrogenase		GCF_002989195.1	1169	1169	1	0	0.9911	WP_005657639.1
LldD	Hi2019	4	RefSeq	NZ_NDZE01000003.1	WP_011272772.1	FMN-dependent L-lactate dehydrogenase LldD	107P3H1	GCF_002983825.1	778	778	1	0	0.9948	WP_011272772.1
LdhA	E. coli		RefSeq	NZ_NDZE01000060.1	WP_011271823.1	2-hydroxyacid dehydrogenase		GCF_002983825.1	504	504	0.99	0	0.7086	WP_011271823.1
LctP	Hi2019		RefSeq	NZ_NDZE01000045.1	WP_011272449.1	lactate permease LctP family transporter		GCF_002983825.1	1031	1031	1	0	0.9944	WP_011272449.1
Dld	Hi2019		RefSeq	NZ_NDZE01000047.1	WP_011272721.1	D-lactate dehydrogenase		GCF_002983825.1	1172	1172	1	0	0.9947	WP_011272721.1
LldD	Hi2019	4	RefSeq	NZ_NDZF01000035.1	WP_011272772.1	FMN-dependent L-lactate dehydrogenase LldD	107P4H1	GCF_002983845.1	778	778	1	0	0.9948	WP_011272772.1
LdhA	E. coli		RefSeq	NZ_NDZF01000053.1	WP_011271823.1	2-hydroxyacid dehydrogenase		GCF_002983845.1	504	504	0.99	0	0.7086	WP_011271823.1
LctP	Hi2019		RefSeq	NZ_NDZF01000057.1	WP_011272449.1	lactate permease LctP family transporter		GCF_002983845.1	1031	1031	1	0	0.9944	WP_011272449.1
Dld	Hi2019		RefSeq	NZ_NDZF01000013.1	WP_011272721.1	D-lactate dehydrogenase		GCF_002983845.1	1172	1172	1	0	0.9947	WP_011272721.1
LldD	Hi2019	4	RefSeq	NZ_NDZG01000026.1	WP_011272772.1	FMN-dependent L-lactate dehydrogenase LldD	107P50H1	GCF_002983885.1	778	778	1	0	0.9948	WP_011272772.1
LdhA	Hi2019		RefSeq	NZ_NDZG01000016.1	WP_005661152.1	2-hydroxyacid dehydrogenase		GCF_002983885.1	680	680	1	0	0.994	WP_005661152.1
LctP	Hi2019		RefSeq	NZ_NDZG01000030.1	WP_105873036.1	L-lactate permease		GCF_002983885.1	1025	1025	1	0	0.9887	WP_105873036.1
Dld	Hi2019		RefSeq	NZ_NDZG01000015.1	WP_005659673.1	D-lactate dehydrogenase		GCF_002983885.1	1174	1174	1	0	0.9965	WP_005659673.1
LldD	Hi2019	4	RefSeq	NZ_MZLZ01000047.1	WP_011272772.1	FMN-dependent L-lactate dehydrogenase LldD	107P75H1	GCF_002989275.1	778	778	1	0	0.9948	WP_011272772.1
LdhA	Hi2019		RefSeq	NZ_MZLZ01000047.1	WP_005661152.1	2-hydroxyacid dehydrogenase		GCF_002989275.1	680	680	1	0	0.994	WP_005661152.1
LctP	Hi2019		RefSeq	NZ_MZLZ01000057.1	WP_105873036.1	L-lactate permease		GCF_002989275.1	1025	1025	1	0	0.9887	WP_105873036.1
Dld	Hi2019		RefSeq	NZ_MZLZ01000062.1	WP_005659673.1	D-lactate dehydrogenase		GCF_002989275.1	1174	1174	1	0	0.9965	WP_005659673.1
LldD	Hi2019	4	RefSeq	NZ_MZLY01000024.1	WP_005649913.1	FMN-dependent L-lactate dehydrogenase LldD	10P118H1	GCF_002989235.1	780	780	1	0	0.9974	WP_005649913.1
LdhA	Hi2019		RefSeq	NZ_MZLY01000069.1	WP_005634049.1	2-hydroxyacid dehydrogenase		GCF_002989235.1	679	679	1	0	0.9909	WP_005634049.1
LctP	Hi2019		RefSeq	NZ_MZLY01000071.1	WP_105895452.1	lactate permease LctP family transporter		GCF_002989235.1	1028	1028	1	0	0.9906	WP_105895452.1
Dld	Hi2019		RefSeq	NZ_MZLY01000027.1	WP_005687360.1	D-lactate dehydrogenase		GCF_002989235.1	1169	1169	1	0	0.9911	WP_005687360.1
LldD	Hi2019	4	RefSeq	NZ_NDZH01000006.1	WP_105875340.1	FMN-dependent L-lactate dehydrogenase LldD	10P129H1	GCF_002983905.1	779	779	1	0	0.9948	WP_105875340.1
LdhA	E. coli		RefSeq	NZ_NDZH01000092.1	WP_105876206.1	2-hydroxyacid dehydrogenase		GCF_002983905.1	504	504	0.99	0	0.7055	WP_105876206.1
LctP	Hi2019		RefSeq	NZ_NDZH01000019.1	WP_105875508.1	lactate permease LctP family transporter		GCF_002983905.1	1020	1020	1	0	0.9831	WP_105875508.1
Dld	Hi2019		RefSeq	NZ_NDZH01000098.1	WP_105876242.1	D-lactate dehydrogenase		GCF_002983905.1	1169	1169	1	0	0.9911	WP_105876242.1
LldD	Hi2019	4	RefSeq	NZ_MZLX01000055.1	WP_042593664.1	FMN-dependent L-lactate dehydrogenase LldD	111P80H1	GCF_002989255.1	777	777	1	0	0.9921	WP_042593664.1
LdhA	Hi2019		RefSeq	NZ_MZLX01000055.1	WP_005661152.1	2-hydroxyacid dehydrogenase		GCF_002989255.1	680	680	1	0	0.994	WP_005661152.1
LctP	Hi2019		RefSeq	NZ_MZLX01000034.1	WP_105876622.1	lactate permease LctP family transporter		GCF_002989255.1	1024	1024	1	0	0.985	WP_105876622.1
Dld	Hi2019		RefSeq	NZ_MZLX01000046.1	WP_106381654.1	D-lactate dehydrogenase		GCF_002989255.1	1171	1171	1	0	0.9947	WP_106381654.1
LldD	Hi2019	4	RefSeq	NZ_MZLW01000034.1	WP_011272772.1	FMN-dependent L-lactate dehydrogenase LldD	111P90H1	GCF_002989295.1	778	778	1	0	0.9948	WP_011272772.1
LdhA	Hi2019		RefSeq	NZ_MZLW01000034.1	WP_005661152.1	2-hydroxyacid dehydrogenase		GCF_002989295.1	680	680	1	0	0.994	WP_005661152.1
LctP	Hi2019		RefSeq	NZ_MZLW01000052.1	WP_105873036.1	L-lactate permease		GCF_002989295.1	1025	1025	1	0	0.9887	WP_105873036.1
Dld	Hi2019		RefSeq	NZ_MZLW01000024.1	WP_005659673.1	D-lactate dehydrogenase		GCF_002989295.1	1174	1174	1	0	0.9965	WP_005659673.1
LldD	Hi2019	4	RefSeq	NZ_NDZI01000045.1	WP_011272772.1	FMN-dependent L-lactate dehydrogenase LldD	111P96H1	GCF_002983945.1	778	778	1	0	0.9948	WP_011272772.1
LdhA	Hi2019		RefSeq	NZ_NDZI01000065.1	WP_005661152.1	2-hydroxyacid dehydrogenase		GCF_002983945.1	680	680	1	0	0.994	WP_005661152.1
LctP	Hi2019		RefSeq	NZ_NDZI01000052.1	WP_105873036.1	L-lactate permease		GCF_002983945.1	1025	1025	1	0	0.9887	WP_105873036.1
Dld	Hi2019		RefSeq	NZ_NDZI01000031.1	WP_005659673.1	D-lactate dehydrogenase		GCF_002983945.1	1174	1174	1	0	0.9965	WP_005659673.1
LldD	Hi2019	4	RefSeq	NZ_JWCI01000058.1	WP_011272772.1	FMN-dependent L-lactate dehydrogenase LldD	1123_HINF	GCF_001076115.1	778	778	1	0	0.9948	WP_011272772.1
LdhA	Hi2019		RefSeq	NZ_JWCI01000013.1	WP_005661152.1	2-hydroxyacid dehydrogenase		GCF_001076115.1	680	680	1	0	0.994	WP_005661152.1
LctP	Hi2019		RefSeq	NZ_JWCI01000027.1	WP_080348145.1	L-lactate permease		GCF_001076115.1	1026	1026	1	0	0.9887	WP_080348145.1
Dld	Hi2019		RefSeq	NZ_JWCI01000049.1	WP_005659673.1	D-lactate dehydrogenase		GCF_001076115.1	1174	1174	1	0	0.9965	WP_005659673.1
LldD	Hi2019	4	RefSeq	NZ_JWCH01000002.1	WP_011272772.1	FMN-dependent L-lactate dehydrogenase LldD	1124_HINF	GCF_001053885.1	778	778	1	0	0.9948	WP_011272772.1
LdhA	Hi2019		RefSeq	NZ_JWCH01000006.1	WP_005661152.1	2-hydroxyacid dehydrogenase		GCF_001053885.1	680	680	1	0	0.994	WP_005661152.1
LctP	Hi2019		RefSeq	NZ_JWCH01000024.1	WP_048950056.1	L-lactate permease		GCF_001053885.1	1023	1023	0.99	0	0.9868	WP_048950056.1
Dld	Hi2019		RefSeq	NZ_JWCH01000016.1	WP_005659673.1	D-lactate dehydrogenase		GCF_001053885.1	1174	1174	1	0	0.9965	WP_005659673.1
LldD	Hi2019	4	RefSeq	NZ_MZLV01000021.1	WP_011272772.1	FMN-dependent L-lactate dehydrogenase LldD	116P14H1	GCF_002989305.1	778	778	1	0	0.9948	WP_011272772.1
LdhA	Hi2019		RefSeq	NZ_MZLV01000012.1	WP_014550599.1	2-hydroxyacid dehydrogenase		GCF_002989305.1	678	678	1	0	0.994	WP_014550599.1
LctP	Hi2019		RefSeq	NZ_MZLV01000047.1	WP_080316980.1	lactate permease LctP family transporter		GCF_002989305.1	1032	1032	1	0	0.9962	WP_080316980.1
Dld	Hi2019		RefSeq	NZ_MZLV01000013.1	WP_005687360.1	D-lactate dehydrogenase		GCF_002989305.1	1169	1169	1	0	0.9911	WP_005687360.1
LldD	Hi2019	4	RefSeq	NZ_NDZJ01000041.1	WP_011272772.1	FMN-dependent L-lactate dehydrogenase LldD	116P1H1	GCF_002983925.1	778	778	1	0	0.9948	WP_011272772.1
LdhA	Hi2019		RefSeq	NZ_NDZJ01000041.1	WP_014550599.1	2-hydroxyacid dehydrogenase		GCF_002983925.1	678	678	1	0	0.994	WP_014550599.1
LctP	Hi2019		RefSeq	NZ_NDZJ01000049.1	WP_080316980.1	lactate permease LctP family transporter		GCF_002983925.1	1032	1032	1	0	0.9962	WP_080316980.1
Dld	Hi2019		RefSeq	NZ_NDZJ01000002.1	WP_005687360.1	D-lactate dehydrogenase		GCF_002983925.1	1169	1169	1	0	0.9911	WP_005687360.1
LldD	Hi2019	4	RefSeq	NZ_MZLU01000050.1	WP_005649913.1	FMN-dependent L-lactate dehydrogenase LldD	118P3H1	GCF_002991005.1	780	780	1	0	0.9974	WP_005649913.1
LdhA	E. coli		RefSeq	NZ_MZLU01000051.1	WP_005658379.1	2-hydroxyacid dehydrogenase		GCF_002991005.1	505	505	0.99	0	0.7086	WP_005658379.1
LctP	Hi2019		RefSeq	NZ_MZLU01000020.1	WP_105877238.1	lactate permease LctP family transporter		GCF_002991005.1	1021	1021	1	0	0.9812	WP_105877238.1
Dld	Hi2019		INSDC	MZLU01000035.1	PRM49104.1	D-lactate dehydrogenase		GCA_002991005.1	977	977	0.83	0	0.9957	PRJ49484.1
LldD	Hi2019	4	RefSeq	NZ_CP020014.1	WP_011272772.1	FMN-dependent L-lactate dehydrogenase LldD	11P6H	GCF_002966735.1	778	778	1	0	0.9948	WP_011272772.1
LdhA	E. coli		INSDC	CP020014.1	AVJ09593.1	D-lactate dehydrogenase, NAD-dependent		GCA_002966735.1	403	403	0.79	4e-142	0.7023	AVJ09593.1
LctP	Hi2019		RefSeq	NZ_CP020014.1	WP_105197815.1	lactate permease LctP family transporter		GCF_002966735.1	1028	1028	1	0	0.985	WP_105197815.1
Dld	Hi2019		RefSeq	NZ_CP020014.1	WP_005687360.1	D-lactate dehydrogenase		GCF_002966735.1	1169	1169	1	0	0.9911	WP_005687360.1
LldD	Hi2019	4	RefSeq	NZ_MZLT01000156.1	WP_105875340.1	FMN-dependent L-lactate dehydrogenase LldD	121P25H1	GCF_002989335.1	779	779	1	0	0.9948	WP_105875340.1
LdhA	E. coli		RefSeq	NZ_MZLT01000106.1	WP_105876206.1	2-hydroxyacid dehydrogenase		GCF_002989335.1	504	504	0.99	0	0.7055	WP_105876206.1
LctP	Hi2019		RefSeq	NZ_MZLT01000148.1	WP_105900184.1	lactate permease LctP family transporter		GCF_002989335.1	1019	1019	1	0	0.9831	WP_105900184.1
Dld	Hi2019		RefSeq	NZ_MZLT01000092.1	WP_105876242.1	D-lactate dehydrogenase		GCF_002989335.1	1169	1169	1	0	0.9911	WP_105876242.1
LldD	Hi2019	4	RefSeq	NZ_MZLR01000007.1	WP_042593664.1	FMN-dependent L-lactate dehydrogenase LldD	122P13H1	GCF_002989365.1	777	777	1	0	0.9921	WP_042593664.1
LdhA	Hi2019		RefSeq	NZ_MZLR01000007.1	WP_005661152.1	2-hydroxyacid dehydrogenase		GCF_002989365.1	680	680	1	0	0.994	WP_005661152.1
LctP	Hi2019		RefSeq	NZ_MZLR01000017.1	WP_105876622.1	lactate permease LctP family transporter		GCF_002989365.1	1024	1024	1	0	0.985	WP_105876622.1
Dld	Hi2019		RefSeq	NZ_MZLR01000043.1	WP_005659673.1	D-lactate dehydrogenase		GCF_002989365.1	1174	1174	1	0	0.9965	WP_005659673.1
LldD	Hi2019	4	RefSeq	NZ_MZLQ01000058.1	WP_042593664.1	FMN-dependent L-lactate dehydrogenase LldD	122P4H1	GCF_002989395.1	777	777	1	0	0.9921	WP_042593664.1
LdhA	Hi2019		RefSeq	NZ_MZLQ01000058.1	WP_005661152.1	2-hydroxyacid dehydrogenase		GCF_002989395.1	680	680	1	0	0.994	WP_005661152.1
LctP	Hi2019		RefSeq	NZ_MZLQ01000046.1	WP_105876622.1	lactate permease LctP family transporter		GCF_002989395.1	1024	1024	1	0	0.985	WP_105876622.1
Dld	Hi2019		RefSeq	NZ_MZLQ01000031.1	WP_005659673.1	D-lactate dehydrogenase		GCF_002989395.1	1174	1174	1	0	0.9965	WP_005659673.1
LldD	Hi2019	4	RefSeq	NZ_NDZK01000032.1	WP_005649913.1	FMN-dependent L-lactate dehydrogenase LldD	124P14H1	GCF_002984885.1	780	780	1	0	0.9974	WP_005649913.1
LdhA	E. coli		INSDC	NDZK01000003.1	PRI44469.1	D-lactate dehydrogenase		GCA_002984885.1	403	403	0.79	4e-142	0.7023	AVJ09593.1
LctP	Hi2019		RefSeq	NZ_NDZK01000006.1	WP_012054442.1	lactate permease LctP family transporter		GCF_002984885.1	1032	1032	1	0	0.9944	WP_012054442.1
Dld	Hi2019		RefSeq	NZ_NDZK01000010.1	WP_005687360.1	D-lactate dehydrogenase		GCF_002984885.1	1169	1169	1	0	0.9911	WP_005687360.1
LldD	Hi2019	4	RefSeq	NZ_MZLP01000022.1	WP_105875340.1	FMN-dependent L-lactate dehydrogenase LldD	124P1H1	GCF_002989415.1	779	779	1	0	0.9948	WP_105875340.1
LdhA	E. coli		RefSeq	NZ_MZLP01000099.1	WP_105876206.1	2-hydroxyacid dehydrogenase		GCF_002989415.1	504	504	0.99	0	0.7055	WP_105876206.1
LctP	Hi2019		RefSeq	NZ_MZLP01000156.1	WP_105878766.1	lactate permease LctP family transporter		GCF_002989415.1	1019	1019	1	0	0.9831	WP_105878766.1
Dld	Hi2019		RefSeq	NZ_MZLP01000069.1	WP_105876242.1	D-lactate dehydrogenase		GCF_002989415.1	1169	1169	1	0	0.9911	WP_105876242.1
LldD	Hi2019	4	RefSeq	NZ_NDZL01000092.1	WP_105875340.1	FMN-dependent L-lactate dehydrogenase LldD	124P2H1	GCF_002984015.1	779	779	1	0	0.9948	WP_105875340.1
LdhA	E. coli		RefSeq	NZ_NDZL01000098.1	WP_105876206.1	2-hydroxyacid dehydrogenase		GCF_002984015.1	504	504	0.99	0	0.7055	WP_105876206.1
LctP	Hi2019		RefSeq	NZ_NDZL01000068.1	WP_105878766.1	lactate permease LctP family transporter		GCF_002984015.1	1019	1019	1	0	0.9831	WP_105878766.1
Dld	Hi2019		RefSeq	NZ_NDZL01000048.1	WP_105876242.1	D-lactate dehydrogenase		GCF_002984015.1	1169	1169	1	0	0.9911	WP_105876242.1
LldD	Hi2019	4	RefSeq	NZ_NDZM01000021.1	WP_005649913.1	FMN-dependent L-lactate dehydrogenase LldD	124P37H1	GCF_002984905.1	780	780	1	0	0.9974	WP_005649913.1
LdhA	E. coli		RefSeq	NZ_NDZM01000027.1	WP_050846831.1	2-hydroxyacid dehydrogenase		GCF_002984905.1	499	499	0.99	9e-179	0.6994	WP_050846831.1
LctP	Hi2019		RefSeq	NZ_NDZM01000027.1	WP_105873289.1	lactate permease LctP family transporter		GCF_002984905.1	1026	1026	1	0	0.9868	WP_105873289.1
Dld	Hi2019		RefSeq	NZ_NDZM01000035.1	WP_050847589.1	D-lactate dehydrogenase		GCF_002984905.1	1098	1098	1	0	0.9184	WP_050847589.1
LldD	Hi2019	4	RefSeq	NZ_NDZN01000055.1	WP_011272772.1	FMN-dependent L-lactate dehydrogenase LldD	124P3H1	GCF_002983985.1	778	778	1	0	0.9948	WP_011272772.1
LdhA	E. coli		RefSeq	NZ_NDZN01000023.1	WP_011271823.1	2-hydroxyacid dehydrogenase		GCF_002983985.1	504	504	0.99	0	0.7086	WP_011271823.1
LctP	Hi2019		RefSeq	NZ_NDZN01000061.1	WP_080334571.1	lactate permease LctP family transporter		GCF_002983985.1	1030	1030	1	0	0.9944	WP_080334571.1
Dld	Hi2019		RefSeq	NZ_NDZN01000003.1	WP_044364329.1	D-lactate dehydrogenase		GCF_002983985.1	1172	1172	1	0	0.9929	WP_044364329.1
LldD	Hi2019	4	RefSeq	NZ_MZLO01000024.1	WP_005649913.1	FMN-dependent L-lactate dehydrogenase LldD	124P40H1	GCF_002991045.1	780	780	1	0	0.9974	WP_005649913.1
LdhA	E. coli		RefSeq	NZ_MZLO01000046.1	WP_050846831.1	2-hydroxyacid dehydrogenase		GCF_002991045.1	499	499	0.99	9e-179	0.6994	WP_050846831.1
LctP	Hi2019		RefSeq	NZ_MZLO01000046.1	WP_105873289.1	lactate permease LctP family transporter		GCF_002991045.1	1026	1026	1	0	0.9868	WP_105873289.1
Dld	Hi2019		RefSeq	NZ_MZLO01000013.1	WP_050847589.1	D-lactate dehydrogenase		GCF_002991045.1	1098	1098	1	0	0.9184	WP_050847589.1
LldD	Hi2019	4	RefSeq	NZ_NDZO01000036.1	WP_011272772.1	FMN-dependent L-lactate dehydrogenase LldD	124P4H1	GCF_002984065.1	778	778	1	0	0.9948	WP_011272772.1
LdhA	E. coli		RefSeq	NZ_NDZO01000081.1	WP_011271823.1	2-hydroxyacid dehydrogenase		GCF_002984065.1	504	504	0.99	0	0.7086	WP_011271823.1
LctP	Hi2019		RefSeq	NZ_NDZO01000029.1	WP_080334571.1	lactate permease LctP family transporter		GCF_002984065.1	1030	1030	1	0	0.9944	WP_080334571.1
Dld	Hi2019		RefSeq	NZ_NDZO01000105.1	WP_044364329.1	D-lactate dehydrogenase		GCF_002984065.1	1172	1172	1	0	0.9929	WP_044364329.1
LldD	Hi2019	4	RefSeq	NZ_MZLN01000132.1	WP_011272772.1	FMN-dependent L-lactate dehydrogenase LldD	124P6H1	GCF_002989465.1	778	778	1	0	0.9948	WP_011272772.1
LdhA	E. coli		RefSeq	NZ_MZLN01000125.1	WP_005672300.1	2-hydroxyacid dehydrogenase		GCF_002989465.1	505	505	0.99	0	0.7086	WP_005672300.1
LctP	Hi2019		RefSeq	NZ_MZLN01000172.1	WP_105880695.1	lactate permease LctP family transporter		GCF_002989465.1	1027	1027	1	0	0.9887	WP_105880695.1
Dld	Hi2019		RefSeq	NZ_MZLN01000024.1	WP_005659673.1	D-lactate dehydrogenase		GCF_002989465.1	1174	1174	1	0	0.9965	WP_005659673.1
LldD	Hi2019	4	RefSeq	NZ_NDZP01000100.1	WP_011272772.1	FMN-dependent L-lactate dehydrogenase LldD	124P8H1	GCF_002984925.1	778	778	1	0	0.9948	WP_011272772.1
LdhA	E. coli		RefSeq	NZ_NDZP01000024.1	WP_005672300.1	2-hydroxyacid dehydrogenase		GCF_002984925.1	505	505	0.99	0	0.7086	WP_005672300.1
LctP	Hi2019		RefSeq	NZ_NDZP01000062.1	WP_105880695.1	lactate permease LctP family transporter		GCF_002984925.1	1027	1027	1	0	0.9887	WP_105880695.1
Dld	Hi2019		RefSeq	NZ_NDZP01000034.1	WP_005659673.1	D-lactate dehydrogenase		GCF_002984925.1	1174	1174	1	0	0.9965	WP_005659673.1
LldD	Hi2019	4	RefSeq	NZ_MZLL01000073.1	WP_005657875.1	FMN-dependent L-lactate dehydrogenase LldD	126P12H2	GCF_002989435.1	784	784	1	0	1	WP_005657875.1
LdhA	Hi2019		RefSeq	NZ_MZLL01000073.1	WP_005661152.1	2-hydroxyacid dehydrogenase		GCF_002989435.1	680	680	1	0	0.994	WP_005661152.1
LctP	Hi2019		RefSeq	NZ_MZLL01000027.1	WP_105876815.1	lactate permease LctP family transporter		GCF_002989435.1	1025	1025	1	0	0.9887	WP_105876815.1
Dld	Hi2019		RefSeq	NZ_MZLL01000009.1	WP_105876794.1	D-lactate dehydrogenase		GCF_002989435.1	1166	1166	1	0	0.9894	WP_105876794.1
LldD	Hi2019	4	INSDC	NDZR01000923.1	PRI53810.1	L-lactate dehydrogenase (cytochrome)	126P21H1	GCA_002984085.1	696	696	0.88	0	0.9941	PRI53810.1
LdhA	Hi2019		INSDC	NDZR01000648.1	PRI59326.1	2-hydroxyacid dehydrogenase		GCA_002984085.1	1487	1487	1	0	0.9975	CP008740.1
LctP	Hi2019		INSDC	NDZR01000035.1	PRI75109.1	L-lactate permease		GCA_002984085.1	885	885	0.99	0	0.8305	WP_049368251.1
Dld	Hi2019		INSDC	NDZR01000737.1	PRI58190.1	D-lactate dehydrogenase		GCA_002984085.1	1063	1063	0.9	0	0.9942	PRI58190.1
LldD	Hi2019	4	RefSeq	NZ_NDZT01000027.1	WP_005657875.1	FMN-dependent L-lactate dehydrogenase LldD	126P6H1	GCF_002984145.1	784	784	1	0	1	WP_005657875.1
LdhA	Hi2019		RefSeq	NZ_NDZT01000093.1	WP_005661152.1	2-hydroxyacid dehydrogenase		GCF_002984145.1	680	680	1	0	0.994	WP_005661152.1
LctP	Hi2019		RefSeq	NZ_NDZT01000031.1	WP_105872669.1	L-lactate permease		GCF_002984145.1	1025	1025	1	0	0.9887	WP_105872669.1
Dld	Hi2019		RefSeq	NZ_NDZT01000053.1	WP_105872722.1	D-lactate dehydrogenase		GCF_002984145.1	1163	1163	1	0	0.9876	WP_105872722.1
LldD	Hi2019	4	RefSeq	NZ_MZLK01000051.1	WP_011272772.1	FMN-dependent L-lactate dehydrogenase LldD	127P5H1	GCF_002990975.1	778	778	1	0	0.9948	WP_011272772.1
LdhA	Hi2019		RefSeq	NZ_MZLK01000051.1	WP_005661152.1	2-hydroxyacid dehydrogenase		GCF_002990975.1	680	680	1	0	0.994	WP_005661152.1
LctP	Hi2019		RefSeq	NZ_MZLK01000045.1	WP_105892752.1	lactate permease LctP family transporter		GCF_002990975.1	1026	1026	1	0	0.9887	WP_105892752.1
Dld	Hi2019		RefSeq	NZ_MZLK01000017.1	WP_005659673.1	D-lactate dehydrogenase		GCF_002990975.1	1174	1174	1	0	0.9965	WP_005659673.1
LldD	Hi2019	4	RefSeq	NZ_MZLJ01000067.1	WP_011272772.1	FMN-dependent L-lactate dehydrogenase LldD	127P6H1	GCF_002989455.1	778	778	1	0	0.9948	WP_011272772.1
LdhA	Hi2019		RefSeq	NZ_MZLJ01000077.1	WP_005661152.1	2-hydroxyacid dehydrogenase		GCF_002989455.1	680	680	1	0	0.994	WP_005661152.1
LctP	Hi2019		RefSeq	NZ_MZLJ01000096.1	WP_105892752.1	lactate permease LctP family transporter		GCF_002989455.1	1026	1026	1	0	0.9887	WP_105892752.1
Dld	Hi2019		RefSeq	NZ_MZLJ01000089.1	WP_005659673.1	D-lactate dehydrogenase		GCF_002989455.1	1174	1174	1	0	0.9965	WP_005659673.1
LldD	Hi2019	4	RefSeq	NZ_NDZU01000057.1	WP_005657875.1	FMN-dependent L-lactate dehydrogenase LldD	128P1H1	GCF_002984955.1	784	784	1	0	1	WP_005657875.1
LdhA	Hi2019		RefSeq	NZ_NDZU01000090.1	WP_005661152.1	2-hydroxyacid dehydrogenase		GCF_002984955.1	680	680	1	0	0.994	WP_005661152.1
LctP	Hi2019		RefSeq	NZ_NDZU01000032.1	WP_105876815.1	lactate permease LctP family transporter		GCF_002984955.1	1025	1025	1	0	0.9887	WP_105876815.1
Dld	Hi2019		RefSeq	NZ_NDZU01000017.1	WP_105876794.1	D-lactate dehydrogenase		GCF_002984955.1	1166	1166	1	0	0.9894	WP_105876794.1
LldD	Hi2019	4	RefSeq	NZ_NDZV01000021.1	WP_005657875.1	FMN-dependent L-lactate dehydrogenase LldD	128P56H1	GCF_002984165.1	784	784	1	0	1	WP_005657875.1
LdhA	Hi2019		RefSeq	NZ_NDZV01000041.1	WP_005661152.1	2-hydroxyacid dehydrogenase		GCF_002984165.1	680	680	1	0	0.994	WP_005661152.1
LctP	Hi2019		RefSeq	NZ_NDZV01000033.1	WP_105876815.1	lactate permease LctP family transporter		GCF_002984165.1	1025	1025	1	0	0.9887	WP_105876815.1
Dld	Hi2019		RefSeq	NZ_NDZV01000077.1	WP_105876794.1	D-lactate dehydrogenase		GCF_002984165.1	1166	1166	1	0	0.9894	WP_105876794.1
LldD	Hi2019	4	RefSeq	NZ_NDZW01000005.1	WP_105877336.1	FMN-dependent L-lactate dehydrogenase LldD	12P37H2	GCF_002984945.1	777	777	1	0	0.9921	WP_105877336.1
LdhA	E. coli		RefSeq	NZ_NDZW01000005.1	WP_005672300.1	2-hydroxyacid dehydrogenase		GCF_002984945.1	505	505	0.99	0	0.7086	WP_005672300.1
LctP	Hi2019		RefSeq	NZ_NDZW01000014.1	WP_080353372.1	lactate permease LctP family transporter		GCF_002984945.1	1030	1030	1	0	0.9906	WP_080353372.1
Dld	Hi2019		RefSeq	NZ_NDZW01000025.1	WP_105877738.1	D-lactate dehydrogenase		GCF_002984945.1	1170	1170	1	0	0.9947	WP_105877738.1
LldD	Hi2019	4	RefSeq	NZ_MZLI01000045.1	WP_042593664.1	FMN-dependent L-lactate dehydrogenase LldD	12P56H2	GCF_002991085.1	777	777	1	0	0.9921	WP_042593664.1
LdhA	Hi2019		RefSeq	NZ_MZLI01000045.1	WP_005661152.1	2-hydroxyacid dehydrogenase		GCF_002991085.1	680	680	1	0	0.994	WP_005661152.1
LctP	Hi2019		RefSeq	NZ_MZLI01000043.1	WP_080317067.1	lactate permease LctP family transporter		GCF_002991085.1	1028	1028	1	0	0.9925	WP_080317067.1
Dld	Hi2019		RefSeq	NZ_MZLI01000003.1	WP_005659673.1	D-lactate dehydrogenase		GCF_002991085.1	1174	1174	1	0	0.9965	WP_005659673.1
LldD	Hi2019	4	RefSeq	NZ_NDZX01000046.1	WP_005649913.1	FMN-dependent L-lactate dehydrogenase LldD	12P95H1	GCF_002984185.1	780	780	1	0	0.9974	WP_005649913.1
LdhA	E. coli		RefSeq	NZ_NDZX01000046.1	WP_005658379.1	2-hydroxyacid dehydrogenase		GCF_002984185.1	505	505	0.99	0	0.7086	WP_005658379.1
LctP	Hi2019		RefSeq	NZ_NDZX01000044.1	WP_105880170.1	lactate permease LctP family transporter		GCF_002984185.1	1030	1030	1	0	0.9925	WP_105880170.1
Dld	Hi2019		RefSeq	NZ_NDZX01000033.1	WP_005687360.1	D-lactate dehydrogenase		GCF_002984185.1	1169	1169	1	0	0.9911	WP_005687360.1
LldD	Hi2019	4	RefSeq	NZ_NDZY01000081.1	WP_005657875.1	FMN-dependent L-lactate dehydrogenase LldD	133P17H1	GCF_002984225.1	784	784	1	0	1	WP_005657875.1
LdhA	Hi2019		RefSeq	NZ_NDZY01000048.1	WP_005661152.1	2-hydroxyacid dehydrogenase		GCF_002984225.1	680	680	1	0	0.994	WP_005661152.1
LctP	Hi2019		RefSeq	NZ_NDZY01000012.1	WP_105882391.1	lactate permease LctP family transporter		GCF_002984225.1	1016	1016	0.98	0	0.9924	WP_105882391.1
Dld	Hi2019		RefSeq	NZ_NDZY01000024.1	WP_005659673.1	D-lactate dehydrogenase		GCF_002984225.1	1174	1174	1	0	0.9965	WP_005659673.1
LldD	Hi2019	4	RefSeq	NZ_MZLH01000002.1	WP_005657875.1	FMN-dependent L-lactate dehydrogenase LldD	133P41H1	GCF_002991205.1	784	784	1	0	1	WP_005657875.1
LdhA	E. coli		RefSeq	NZ_MZLH01000001.1	WP_005672300.1	2-hydroxyacid dehydrogenase		GCF_002991205.1	505	505	0.99	0	0.7086	WP_005672300.1
LctP	Hi2019		RefSeq	NZ_MZLH01000035.1	WP_105882249.1	lactate permease LctP family transporter		GCF_002991205.1	1020	1020	1	0	0.9831	WP_105882249.1
Dld	Hi2019		RefSeq	NZ_MZLH01000003.1	WP_105876242.1	D-lactate dehydrogenase		GCF_002991205.1	1169	1169	1	0	0.9911	WP_105876242.1
LldD	Hi2019	4	RefSeq	NZ_NDZZ01000044.1	WP_005657875.1	FMN-dependent L-lactate dehydrogenase LldD	133P50H1	GCF_002984245.1	784	784	1	0	1	WP_005657875.1
LdhA	Hi2019		RefSeq	NZ_NDZZ01000001.1	WP_005661152.1	2-hydroxyacid dehydrogenase		GCF_002984245.1	680	680	1	0	0.994	WP_005661152.1
LctP	Hi2019		RefSeq	NZ_NDZZ01000052.1	WP_105881246.1	lactate permease LctP family transporter		GCF_002984245.1	1004	1004	0.97	0	0.9923	WP_105881246.1
Dld	Hi2019		RefSeq	NZ_NDZZ01000016.1	WP_005659673.1	D-lactate dehydrogenase		GCF_002984245.1	1174	1174	1	0	0.9965	WP_005659673.1
LldD	Hi2019	4	RefSeq	NZ_NEAA01000049.1	WP_005657875.1	FMN-dependent L-lactate dehydrogenase LldD	135P16H1	GCF_002984305.1	784	784	1	0	1	WP_005657875.1
LdhA	E. coli		RefSeq	NZ_NEAA01000142.1	WP_005672300.1	2-hydroxyacid dehydrogenase		GCF_002984305.1	505	505	0.99	0	0.7086	WP_005672300.1
LctP	Hi2019		RefSeq	NZ_NEAA01000031.1	WP_105882249.1	lactate permease LctP family transporter		GCF_002984305.1	1020	1020	1	0	0.9831	WP_105882249.1
Dld	Hi2019		RefSeq	NZ_NEAA01000080.1	WP_105876242.1	D-lactate dehydrogenase		GCF_002984305.1	1169	1169	1	0	0.9911	WP_105876242.1
LldD	Hi2019	4	RefSeq	NZ_MZLG01000026.1	WP_005657875.1	FMN-dependent L-lactate dehydrogenase LldD	135P29H4	GCF_002989515.1	784	784	1	0	1	WP_005657875.1
LdhA	Hi2019		RefSeq	NZ_MZLG01000024.1	WP_005661152.1	2-hydroxyacid dehydrogenase		GCF_002989515.1	680	680	1	0	0.994	WP_005661152.1
LctP	Hi2019		RefSeq	NZ_MZLG01000059.1	WP_005660491.1	lactate permease LctP family transporter		GCF_002989515.1	1028	1028	1	0	0.9925	WP_005660491.1
Dld	Hi2019		RefSeq	NZ_MZLG01000016.1	WP_005659673.1	D-lactate dehydrogenase		GCF_002989515.1	1174	1174	1	0	0.9965	WP_005659673.1
LldD	Hi2019	4	RefSeq	NZ_MZLF01000068.1	WP_005657875.1	FMN-dependent L-lactate dehydrogenase LldD	135P30H1	GCF_002989535.1	784	784	1	0	1	WP_005657875.1
LdhA	E. coli		RefSeq	NZ_MZLF01000006.1	WP_005672300.1	2-hydroxyacid dehydrogenase		GCF_002989535.1	505	505	0.99	0	0.7086	WP_005672300.1
LctP	Hi2019		RefSeq	NZ_MZLF01000001.1	WP_105882249.1	lactate permease LctP family transporter		GCF_002989535.1	1020	1020	1	0	0.9831	WP_105882249.1
Dld	Hi2019		RefSeq	NZ_MZLF01000060.1	WP_105876242.1	D-lactate dehydrogenase		GCF_002989535.1	1169	1169	1	0	0.9911	WP_105876242.1
LldD	Hi2019	4	RefSeq	NZ_MZLE01000014.1	WP_011272772.1	FMN-dependent L-lactate dehydrogenase LldD	138P2H1	GCF_002989545.1	778	778	1	0	0.9948	WP_011272772.1
LdhA	Hi2019		RefSeq	NZ_MZLE01000002.1	WP_005661152.1	2-hydroxyacid dehydrogenase		GCF_002989545.1	680	680	1	0	0.994	WP_005661152.1
LctP	Hi2019		RefSeq	NZ_MZLE01000054.1	WP_085012774.1	L-lactate permease		GCF_002989545.1	1028	1028	1	0	0.9925	WP_085012774.1
Dld	Hi2019		RefSeq	NZ_MZLE01000059.1	WP_005659673.1	D-lactate dehydrogenase		GCF_002989545.1	1174	1174	1	0	0.9965	WP_005659673.1
LldD	Hi2019	4	RefSeq	NZ_NEAB01000056.1	WP_011272772.1	FMN-dependent L-lactate dehydrogenase LldD	138P39H1	GCF_002984255.1	778	778	1	0	0.9948	WP_011272772.1
LdhA	Hi2019		RefSeq	NZ_NEAB01000026.1	WP_005661152.1	2-hydroxyacid dehydrogenase		GCF_002984255.1	680	680	1	0	0.994	WP_005661152.1
LctP	Hi2019		RefSeq	NZ_NEAB01000079.1	WP_085012774.1	L-lactate permease		GCF_002984255.1	1028	1028	1	0	0.9925	WP_085012774.1
Dld	Hi2019		RefSeq	NZ_NEAB01000009.1	WP_005659673.1	D-lactate dehydrogenase		GCF_002984255.1	1174	1174	1	0	0.9965	WP_005659673.1
LldD	Hi2019	4	RefSeq	NZ_NEAC01000019.1	WP_005657875.1	FMN-dependent L-lactate dehydrogenase LldD	13P24H2	GCF_002984985.1	784	784	1	0	1	WP_005657875.1
LdhA	Hi2019		RefSeq	NZ_NEAC01000019.1	WP_005661152.1	2-hydroxyacid dehydrogenase		GCF_002984985.1	680	680	1	0	0.994	WP_005661152.1
LctP	Hi2019		RefSeq	NZ_NEAC01000060.1	WP_005660491.1	lactate permease LctP family transporter		GCF_002984985.1	1028	1028	1	0	0.9925	WP_005660491.1
Dld	Hi2019		RefSeq	NZ_NEAC01000027.1	WP_005659673.1	D-lactate dehydrogenase		GCF_002984985.1	1174	1174	1	0	0.9965	WP_005659673.1
LldD	Hi2019	4	RefSeq	NZ_MZLD01000013.1	WP_005657875.1	FMN-dependent L-lactate dehydrogenase LldD	13P36H1	GCF_002989575.1	784	784	1	0	1	WP_005657875.1
LdhA	Hi2019		RefSeq	NZ_MZLD01000014.1	WP_005661152.1	2-hydroxyacid dehydrogenase		GCF_002989575.1	680	680	1	0	0.994	WP_005661152.1
LctP	Hi2019		RefSeq	NZ_MZLD01000054.1	WP_005660491.1	lactate permease LctP family transporter		GCF_002989575.1	1028	1028	1	0	0.9925	WP_005660491.1
Dld	Hi2019		RefSeq	NZ_MZLD01000016.1	WP_005659673.1	D-lactate dehydrogenase		GCF_002989575.1	1174	1174	1	0	0.9965	WP_005659673.1
LldD	Hi2019	4	RefSeq	NZ_MZLC01000209.1	WP_005657875.1	FMN-dependent L-lactate dehydrogenase LldD	148P17H1	GCF_002989655.1	784	784	1	0	1	WP_005657875.1
LdhA	Hi2019		RefSeq	NZ_MZLC01000081.1	WP_005661152.1	2-hydroxyacid dehydrogenase		GCF_002989655.1	680	680	1	0	0.994	WP_005661152.1
LctP	Hi2019		RefSeq	NZ_MZLC01000184.1	WP_005660491.1	lactate permease LctP family transporter		GCF_002989655.1	1028	1028	1	0	0.9925	WP_005660491.1
Dld	Hi2019		RefSeq	NZ_MZLC01000065.1	WP_005659673.1	D-lactate dehydrogenase		GCF_002989655.1	1174	1174	1	0	0.9965	WP_005659673.1
LldD	Hi2019	4	RefSeq	NZ_NEAD01000072.1	WP_005657875.1	FMN-dependent L-lactate dehydrogenase LldD	148P4H1	GCF_002985005.1	784	784	1	0	1	WP_005657875.1
LdhA	Hi2019		RefSeq	NZ_NEAD01000022.1	WP_005661152.1	2-hydroxyacid dehydrogenase		GCF_002985005.1	680	680	1	0	0.994	WP_005661152.1
LctP	Hi2019		RefSeq	NZ_NEAD01000034.1	WP_005660491.1	lactate permease LctP family transporter		GCF_002985005.1	1028	1028	1	0	0.9925	WP_005660491.1
Dld	Hi2019		RefSeq	NZ_NEAD01000056.1	WP_005659673.1	D-lactate dehydrogenase		GCF_002985005.1	1174	1174	1	0	0.9965	WP_005659673.1
LldD	Hi2019	4	RefSeq	NZ_MZLA01000043.1	WP_011272772.1	FMN-dependent L-lactate dehydrogenase LldD	14P12H1	GCF_002989595.1	778	778	1	0	0.9948	WP_011272772.1
LdhA	Hi2019		RefSeq	NZ_MZLA01000017.1	WP_005654781.1	2-hydroxyacid dehydrogenase		GCF_002989595.1	142	142	0.95	3e-39	0.3077	WP_005654781.1
LctP	Hi2019		RefSeq	NZ_MZLA01000045.1	WP_080353372.1	lactate permease LctP family transporter		GCF_002989595.1	1030	1030	1	0	0.9906	WP_080353372.1
Dld	Hi2019		RefSeq	NZ_MZLA01000002.1	WP_005659673.1	D-lactate dehydrogenase		GCF_002989595.1	1174	1174	1	0	0.9965	WP_005659673.1
LldD	Hi2019	4	RefSeq	NZ_MZKZ01000062.1	WP_011272772.1	FMN-dependent L-lactate dehydrogenase LldD	14P13H9	GCF_002991245.1	778	778	1	0	0.9948	WP_011272772.1
LdhA	Hi2019		RefSeq	NZ_MZKZ01000047.1	WP_005661152.1	2-hydroxyacid dehydrogenase		GCF_002991245.1	680	680	1	0	0.994	WP_005661152.1
LctP	Hi2019		RefSeq	NZ_MZKZ01000056.1	WP_080347724.1	lactate permease LctP family transporter		GCF_002991245.1	1021	1021	1	0	0.985	WP_080347724.1
Dld	Hi2019		RefSeq	NZ_MZKZ01000035.1	WP_048951719.1	D-lactate dehydrogenase		GCF_002991245.1	1172	1172	1	0	0.9947	WP_048951719.1
LldD	Hi2019	4	RefSeq	NZ_MZKY01000057.1	WP_011272772.1	FMN-dependent L-lactate dehydrogenase LldD	14P23H1	GCF_002989615.1	778	778	1	0	0.9948	WP_011272772.1
LdhA	Hi2019		RefSeq	NZ_MZKY01000056.1	WP_005661152.1	2-hydroxyacid dehydrogenase		GCF_002989615.1	680	680	1	0	0.994	WP_005661152.1
LctP	Hi2019		RefSeq	NZ_MZKY01000019.1	WP_080347724.1	lactate permease LctP family transporter		GCF_002989615.1	1021	1021	1	0	0.985	WP_080347724.1
Dld	Hi2019		RefSeq	NZ_MZKY01000049.1	WP_048951719.1	D-lactate dehydrogenase		GCF_002989615.1	1172	1172	1	0	0.9947	WP_048951719.1
LldD	Hi2019	4	RefSeq	NZ_MZKX01000062.1	WP_105875340.1	FMN-dependent L-lactate dehydrogenase LldD	14P26H2	GCF_002989635.1	779	779	1	0	0.9948	WP_105875340.1
LdhA	E. coli		RefSeq	NZ_MZKX01000018.1	WP_105895937.1	2-hydroxyacid dehydrogenase		GCF_002989635.1	504	504	0.99	0	0.7086	WP_105895937.1
LctP	Hi2019		RefSeq	NZ_MZKX01000012.1	WP_105875508.1	lactate permease LctP family transporter		GCF_002989635.1	1020	1020	1	0	0.9831	WP_105875508.1
Dld	Hi2019		RefSeq	NZ_MZKX01000065.1	WP_105876242.1	D-lactate dehydrogenase		GCF_002989635.1	1169	1169	1	0	0.9911	WP_105876242.1
LldD	Hi2019	4	RefSeq	NZ_MZKW01000038.1	WP_011272772.1	FMN-dependent L-lactate dehydrogenase LldD	14P33H2	GCF_002991265.1	778	778	1	0	0.9948	WP_011272772.1
LdhA	Hi2019		RefSeq	NZ_MZKW01000038.1	WP_005661152.1	2-hydroxyacid dehydrogenase		GCF_002991265.1	680	680	1	0	0.994	WP_005661152.1
LctP	Hi2019		RefSeq	NZ_MZKW01000010.1	WP_085012774.1	L-lactate permease		GCF_002991265.1	1028	1028	1	0	0.9925	WP_085012774.1
Dld	Hi2019		RefSeq	NZ_MZKW01000040.1	WP_005659673.1	D-lactate dehydrogenase		GCF_002991265.1	1174	1174	1	0	0.9965	WP_005659673.1
LldD	Hi2019	4	RefSeq	NZ_MZKV01000026.1	WP_011272772.1	FMN-dependent L-lactate dehydrogenase LldD	14P35H1	GCF_002989695.1	778	778	1	0	0.9948	WP_011272772.1
LdhA	Hi2019		RefSeq	NZ_MZKV01000026.1	WP_005661152.1	2-hydroxyacid dehydrogenase		GCF_002989695.1	680	680	1	0	0.994	WP_005661152.1
LctP	Hi2019		RefSeq	NZ_MZKV01000041.1	WP_085012774.1	L-lactate permease		GCF_002989695.1	1028	1028	1	0	0.9925	WP_085012774.1
Dld	Hi2019		RefSeq	NZ_MZKV01000013.1	WP_005659673.1	D-lactate dehydrogenase		GCF_002989695.1	1174	1174	1	0	0.9965	WP_005659673.1
LldD	Hi2019	4	RefSeq	NZ_MZKU01000054.1	WP_105905690.1	FMN-dependent L-lactate dehydrogenase LldD	14P41H1	GCF_002989715.1	776	776	1	0	0.9921	WP_105905690.1
LdhA	Hi2019		RefSeq	NZ_MZKU01000053.1	WP_005661152.1	2-hydroxyacid dehydrogenase		GCF_002989715.1	680	680	1	0	0.994	WP_005661152.1
LctP	Hi2019		RefSeq	NZ_MZKU01000032.1	WP_105905624.1	lactate permease LctP family transporter		GCF_002989715.1	1021	1021	1	0	0.985	WP_105905624.1
Dld	Hi2019		RefSeq	NZ_MZKU01000063.1	WP_105882929.1	D-lactate dehydrogenase		GCF_002989715.1	1172	1172	1	0	0.9947	WP_105882929.1
LldD	Hi2019	4	RefSeq	NZ_MZKT01000056.1	WP_105905690.1	FMN-dependent L-lactate dehydrogenase LldD	14P46H1	GCF_002989765.1	776	776	1	0	0.9921	WP_105905690.1
LdhA	Hi2019		RefSeq	NZ_MZKT01000004.1	WP_005661152.1	2-hydroxyacid dehydrogenase		GCF_002989765.1	680	680	1	0	0.994	WP_005661152.1
LctP	Hi2019		RefSeq	NZ_MZKT01000003.1	WP_105905624.1	lactate permease LctP family transporter		GCF_002989765.1	1021	1021	1	0	0.985	WP_105905624.1
Dld	Hi2019		RefSeq	NZ_MZKT01000009.1	WP_105882929.1	D-lactate dehydrogenase		GCF_002989765.1	1172	1172	1	0	0.9947	WP_105882929.1
LldD	Hi2019	4	RefSeq	NZ_MZKR01000130.1	WP_011272772.1	FMN-dependent L-lactate dehydrogenase LldD	14P8H4	GCF_002991285.1	778	778	1	0	0.9948	WP_011272772.1
LdhA	Hi2019		RefSeq	NZ_MZKR01000152.1	WP_005654781.1	2-hydroxyacid dehydrogenase		GCF_002991285.1	142	142	0.95	3e-39	0.3077	WP_005654781.1
LctP	Hi2019		RefSeq	NZ_MZKR01000097.1	WP_080353372.1	lactate permease LctP family transporter		GCF_002991285.1	1030	1030	1	0	0.9906	WP_080353372.1
Dld	Hi2019		RefSeq	NZ_MZKR01000065.1	WP_005659673.1	D-lactate dehydrogenase		GCF_002991285.1	1174	1174	1	0	0.9965	WP_005659673.1
LldD	Hi2019	4	RefSeq	NZ_JVRF01000050.1	WP_005657875.1	FMN-dependent L-lactate dehydrogenase LldD	177_HINF	GCF_001055615.1	784	784	1	0	1	WP_005657875.1
LdhA	Hi2019		RefSeq	NZ_JVRF01000024.1	WP_005661152.1	2-hydroxyacid dehydrogenase		GCF_001055615.1	680	680	1	0	0.994	WP_005661152.1
LctP	Hi2019		RefSeq	NZ_JVRF01000045.1	WP_032827553.1	lactate permease LctP family transporter		GCF_001055615.1	1026	1026	0.99	0	0.9906	WP_032827553.1
Dld	Hi2019		RefSeq	NZ_JVRF01000034.1	WP_005659673.1	D-lactate dehydrogenase		GCF_001055615.1	1174	1174	1	0	0.9965	WP_005659673.1
LldD	Hi2019	4	RefSeq	NZ_NEAE01000044.1	WP_011272772.1	FMN-dependent L-lactate dehydrogenase LldD	18P16H1	GCF_002985025.1	778	778	1	0	0.9948	WP_011272772.1
LdhA	Hi2019		RefSeq	NZ_NEAE01000044.1	WP_005661152.1	2-hydroxyacid dehydrogenase		GCF_002985025.1	680	680	1	0	0.994	WP_005661152.1
LctP	Hi2019		RefSeq	NZ_NEAE01000046.1	WP_105880568.1	lactate permease LctP family transporter		GCF_002985025.1	1025	1025	1	0	0.9868	WP_105880568.1
Dld	Hi2019		RefSeq	NZ_NEAE01000045.1	WP_038441045.1	D-lactate dehydrogenase		GCF_002985025.1	1172	1172	1	0	0.9947	WP_038441045.1
LldD	Hi2019	4	RefSeq	NZ_NEAF01000048.1	WP_011272772.1	FMN-dependent L-lactate dehydrogenase LldD	18P17H2	GCF_002984325.1	778	778	1	0	0.9948	WP_011272772.1
LdhA	Hi2019		RefSeq	NZ_NEAF01000053.1	WP_005661152.1	2-hydroxyacid dehydrogenase		GCF_002984325.1	680	680	1	0	0.994	WP_005661152.1
LctP	Hi2019		RefSeq	NZ_NEAF01000046.1	WP_105880568.1	lactate permease LctP family transporter		GCF_002984325.1	1025	1025	1	0	0.9868	WP_105880568.1
Dld	Hi2019		RefSeq	NZ_NEAF01000025.1	WP_038441045.1	D-lactate dehydrogenase		GCF_002984325.1	1172	1172	1	0	0.9947	WP_038441045.1
LldD	Hi2019	4	RefSeq	NZ_MZKQ01000001.1	WP_011272772.1	FMN-dependent L-lactate dehydrogenase LldD	19P115H1	GCF_002989805.1	778	778	1	0	0.9948	WP_011272772.1
LdhA	E. coli		INSDC	MZKQ01000001.1	PRL97833.1	D-lactate dehydrogenase		GCA_002989805.1	403	403	0.79	4e-142	0.7023	AVJ09593.1
LctP	Hi2019		RefSeq	NZ_MZKQ01000003.1	WP_080474378.1	L-lactate permease		GCF_002989805.1	1028	1028	1	0	0.9906	WP_080474378.1
Dld	Hi2019		RefSeq	NZ_MZKQ01000044.1	WP_005687360.1	D-lactate dehydrogenase		GCF_002989805.1	1169	1169	1	0	0.9911	WP_005687360.1
LldD	Hi2019	4	RefSeq	NZ_MZKP01000043.1	WP_011272772.1	FMN-dependent L-lactate dehydrogenase LldD	19P126H1	GCF_002989845.1	778	778	1	0	0.9948	WP_011272772.1
LdhA	Hi2019		RefSeq	NZ_MZKP01000034.1	WP_005654781.1	2-hydroxyacid dehydrogenase		GCF_002989845.1	142	142	0.95	3e-39	0.3077	WP_005654781.1
LctP	Hi2019		RefSeq	NZ_MZKP01000040.1	WP_105899262.1	lactate permease LctP family transporter		GCF_002989845.1	1024	1024	1	0	0.985	WP_105899262.1
Dld	Hi2019		RefSeq	NZ_MZKP01000020.1	WP_005659673.1	D-lactate dehydrogenase		GCF_002989845.1	1174	1174	1	0	0.9965	WP_005659673.1
LldD	Hi2019	4	RefSeq	NZ_NEAG01000029.1	WP_011272772.1	FMN-dependent L-lactate dehydrogenase LldD	19P172H1	GCF_002985045.1	778	778	1	0	0.9948	WP_011272772.1
LdhA	Hi2019		RefSeq	NZ_NEAG01000029.1	WP_005661152.1	2-hydroxyacid dehydrogenase		GCF_002985045.1	680	680	1	0	0.994	WP_005661152.1
LctP	Hi2019		RefSeq	NZ_NEAG01000032.1	WP_105881462.1	lactate permease LctP family transporter		GCF_002985045.1	1029	1029	1	0	0.9944	WP_105881462.1
Dld	Hi2019		RefSeq	NZ_NEAG01000033.1	WP_005659673.1	D-lactate dehydrogenase		GCF_002985045.1	1174	1174	1	0	0.9965	WP_005659673.1
LldD	Hi2019	4	RefSeq	NZ_MZKO01000034.1	WP_011272772.1	FMN-dependent L-lactate dehydrogenase LldD	19P173H1	GCF_002989905.1	778	778	1	0	0.9948	WP_011272772.1
LdhA	Hi2019		RefSeq	NZ_MZKO01000034.1	WP_005661152.1	2-hydroxyacid dehydrogenase		GCF_002989905.1	680	680	1	0	0.994	WP_005661152.1
LctP	Hi2019		RefSeq	NZ_MZKO01000017.1	WP_105881462.1	lactate permease LctP family transporter		GCF_002989905.1	1029	1029	1	0	0.9944	WP_105881462.1
Dld	Hi2019		RefSeq	NZ_MZKO01000028.1	WP_005659673.1	D-lactate dehydrogenase		GCF_002989905.1	1174	1174	1	0	0.9965	WP_005659673.1
LldD	Hi2019	4	RefSeq	NZ_MZKN01000056.1	WP_011272772.1	FMN-dependent L-lactate dehydrogenase LldD	19P49H1	GCF_002989925.1	778	778	1	0	0.9948	WP_011272772.1
LdhA	Hi2019		RefSeq	NZ_MZKN01000023.1	WP_005661152.1	2-hydroxyacid dehydrogenase		GCF_002989925.1	680	680	1	0	0.994	WP_005661152.1
LctP	Hi2019		RefSeq	NZ_MZKN01000007.1	WP_080452287.1	lactate permease LctP family transporter		GCF_002989925.1	1024	1024	1	0	0.985	WP_080452287.1
Dld	Hi2019		RefSeq	NZ_MZKN01000041.1	WP_005659673.1	D-lactate dehydrogenase		GCF_002989925.1	1174	1174	1	0	0.9965	WP_005659673.1
LldD	Hi2019	4	RefSeq	NZ_NEAH01000011.1	WP_105875340.1	FMN-dependent L-lactate dehydrogenase LldD	19P68H7	GCF_002984345.1	779	779	1	0	0.9948	WP_105875340.1
LdhA	Hi2019		RefSeq	NZ_NEAH01000120.1	WP_105882112.1	2-hydroxyacid dehydrogenase		GCF_002984345.1	676	676	1	0	0.9909	WP_105882112.1
LctP	Hi2019		RefSeq	NZ_NEAH01000100.1	WP_105878766.1	lactate permease LctP family transporter		GCF_002984345.1	1019	1019	1	0	0.9831	WP_105878766.1
Dld	Hi2019		RefSeq	NZ_NEAH01000162.1	WP_105876242.1	D-lactate dehydrogenase		GCF_002984345.1	1169	1169	1	0	0.9911	WP_105876242.1
LldD	Hi2019	4	RefSeq	NZ_NEAI01000063.1	WP_105881780.1	FMN-dependent L-lactate dehydrogenase LldD	19P81H1	GCF_002985065.1	672	672	0.86	0	0.9939	WP_105881780.1
LdhA	Hi2019		RefSeq	NZ_NEAI01000150.1	WP_105882112.1	2-hydroxyacid dehydrogenase		GCF_002985065.1	676	676	1	0	0.9909	WP_105882112.1
LctP	Hi2019		RefSeq	NZ_NEAI01000152.1	WP_105878766.1	lactate permease LctP family transporter		GCF_002985065.1	1019	1019	1	0	0.9831	WP_105878766.1
Dld	Hi2019		RefSeq	NZ_NEAI01000162.1	WP_105876242.1	D-lactate dehydrogenase		GCF_002985065.1	1169	1169	1	0	0.9911	WP_105876242.1
LldD	Hi2019	4	RefSeq	NZ_MZKM01000011.1	WP_011272772.1	FMN-dependent L-lactate dehydrogenase LldD	19P94H1	GCF_002989965.1	778	778	1	0	0.9948	WP_011272772.1
LdhA	Hi2019		RefSeq	NZ_MZKM01000033.1	WP_005661152.1	2-hydroxyacid dehydrogenase		GCF_002989965.1	680	680	1	0	0.994	WP_005661152.1
LctP	Hi2019		RefSeq	NZ_MZKM01000007.1	WP_080452287.1	lactate permease LctP family transporter		GCF_002989965.1	1024	1024	1	0	0.985	WP_080452287.1
Dld	Hi2019		RefSeq	NZ_MZKM01000052.1	WP_005659673.1	D-lactate dehydrogenase		GCF_002989965.1	1174	1174	1	0	0.9965	WP_005659673.1
LldD	Hi2019	4	RefSeq	NZ_AAZD01000003.1	WP_005649913.1	FMN-dependent L-lactate dehydrogenase LldD	22.1-21	GCF_000169735.1	780	780	1	0	0.9974	WP_005649913.1
LdhA	Hi2019		RefSeq	NZ_AAZD01000003.1	WP_005649714.1	2-hydroxyacid dehydrogenase		GCF_000169735.1	680	680	1	0	0.994	WP_005649714.1
LctP	Hi2019		RefSeq	NZ_AAZD01000001.1	WP_005647388.1	L-lactate permease		GCF_000169735.1	1028	1028	1	0	0.9887	WP_005647388.1
Dld	Hi2019		RefSeq	NZ_AAZD01000003.1	WP_005650117.1	D-lactate dehydrogenase		GCF_000169735.1	1170	1170	1	0	0.9947	WP_005650117.1
LldD	Hi2019	4	RefSeq	NZ_AAZJ01000010.1	WP_005671721.1	FMN-dependent L-lactate dehydrogenase LldD	22.4-21	GCF_000169855.1	780	780	1	0	0.9974	WP_005671721.1
LdhA	E. coli		RefSeq	NZ_AAZJ01000016.1	WP_005672300.1	2-hydroxyacid dehydrogenase		GCF_000169855.1	505	505	0.99	0	0.7086	WP_005672300.1
LctP	Hi2019		RefSeq	NZ_AAZJ01000005.1	WP_005670548.1	L-lactate permease		GCF_000169855.1	1025	1025	1	0	0.9887	WP_005670548.1
Dld	Hi2019		RefSeq	NZ_AAZJ01000004.1	WP_005670422.1	D-lactate dehydrogenase		GCF_000169855.1	1170	1170	1	0	0.9929	WP_005670422.1
LldD	Hi2019	4	RefSeq	NZ_NEAL01000038.1	WP_011272772.1	FMN-dependent L-lactate dehydrogenase LldD	24P17H1	GCF_002984385.1	778	778	1	0	0.9948	WP_011272772.1
LdhA	Hi2019		RefSeq	NZ_NEAL01000045.1	WP_005661152.1	2-hydroxyacid dehydrogenase		GCF_002984385.1	680	680	1	0	0.994	WP_005661152.1
LctP	Hi2019		RefSeq	NZ_NEAL01000037.1	WP_105881462.1	lactate permease LctP family transporter		GCF_002984385.1	1029	1029	1	0	0.9944	WP_105881462.1
Dld	Hi2019		RefSeq	NZ_NEAL01000025.1	WP_005659673.1	D-lactate dehydrogenase		GCF_002984385.1	1174	1174	1	0	0.9965	WP_005659673.1
LldD	Hi2019	4	RefSeq	NZ_NEAM01000025.1	WP_011272772.1	FMN-dependent L-lactate dehydrogenase LldD	24P29H	GCF_002985105.1	778	778	1	0	0.9948	WP_011272772.1
LdhA	Hi2019		RefSeq	NZ_NEAM01000025.1	WP_005661152.1	2-hydroxyacid dehydrogenase		GCF_002985105.1	680	680	1	0	0.994	WP_005661152.1
LctP	Hi2019		RefSeq	NZ_NEAM01000041.1	WP_105881462.1	lactate permease LctP family transporter		GCF_002985105.1	1029	1029	1	0	0.9944	WP_105881462.1
Dld	Hi2019		RefSeq	NZ_NEAM01000044.1	WP_005659673.1	D-lactate dehydrogenase		GCF_002985105.1	1174	1174	1	0	0.9965	WP_005659673.1
LldD	Hi2019	4	RefSeq	NZ_NEAN01000035.1	WP_011272772.1	FMN-dependent L-lactate dehydrogenase LldD	24P44H4	GCF_002984425.1	778	778	1	0	0.9948	WP_011272772.1
LdhA	E. coli		INSDC	NEAN01000051.1	PRI95053.1	D-lactate dehydrogenase		GCA_002984425.1	403	403	0.79	4e-142	0.7023	AVJ09593.1
LctP	Hi2019		RefSeq	NZ_NEAN01000014.1	WP_105197815.1	lactate permease LctP family transporter		GCF_002984425.1	1028	1028	1	0	0.985	WP_105197815.1
Dld	Hi2019		RefSeq	NZ_NEAN01000019.1	WP_005687360.1	D-lactate dehydrogenase		GCF_002984425.1	1169	1169	1	0	0.9911	WP_005687360.1
LldD	Hi2019	4	RefSeq	NZ_NEAO01000024.1	WP_011272772.1	FMN-dependent L-lactate dehydrogenase LldD	24P45H1	GCF_002985125.1	778	778	1	0	0.9948	WP_011272772.1
LdhA	E. coli		INSDC	NEAO01000024.1	PRI98027.1	D-lactate dehydrogenase		GCA_002985125.1	403	403	0.79	4e-142	0.7023	AVJ09593.1
LctP	Hi2019		RefSeq	NZ_NEAO01000049.1	WP_105197815.1	lactate permease LctP family transporter		GCF_002985125.1	1028	1028	1	0	0.985	WP_105197815.1
Dld	Hi2019		RefSeq	NZ_NEAO01000064.1	WP_005687360.1	D-lactate dehydrogenase		GCF_002985125.1	1169	1169	1	0	0.9911	WP_005687360.1
LldD	Hi2019	4	RefSeq	NZ_NEAP01000040.1	WP_011272772.1	FMN-dependent L-lactate dehydrogenase LldD	26P1H	GCF_002985145.1	778	778	1	0	0.9948	WP_011272772.1
LdhA	Hi2019		RefSeq	NZ_NEAP01000040.1	WP_005661152.1	2-hydroxyacid dehydrogenase		GCF_002985145.1	680	680	1	0	0.994	WP_005661152.1
LctP	Hi2019		RefSeq	NZ_NEAP01000008.1	WP_105880170.1	lactate permease LctP family transporter		GCF_002985145.1	1030	1030	1	0	0.9925	WP_105880170.1
Dld	Hi2019		RefSeq	NZ_NEAP01000037.1	WP_005659673.1	D-lactate dehydrogenase		GCF_002985145.1	1174	1174	1	0	0.9965	WP_005659673.1
LldD	Hi2019	4	RefSeq	NZ_MZKK01000063.1	WP_011272772.1	FMN-dependent L-lactate dehydrogenase LldD	26P2H	GCF_002990005.1	778	778	1	0	0.9948	WP_011272772.1
LdhA	Hi2019		RefSeq	NZ_MZKK01000063.1	WP_005661152.1	2-hydroxyacid dehydrogenase		GCF_002990005.1	680	680	1	0	0.994	WP_005661152.1
LctP	Hi2019		RefSeq	NZ_MZKK01000069.1	WP_105880170.1	lactate permease LctP family transporter		GCF_002990005.1	1030	1030	1	0	0.9925	WP_105880170.1
Dld	Hi2019		RefSeq	NZ_MZKK01000038.1	WP_005659673.1	D-lactate dehydrogenase		GCF_002990005.1	1174	1174	1	0	0.9965	WP_005659673.1
LldD	Hi2019	4	RefSeq	NZ_NEAQ01000054.1	WP_011272772.1	FMN-dependent L-lactate dehydrogenase LldD	27P10H2	GCF_002985225.1	778	778	1	0	0.9948	WP_011272772.1
LdhA	Hi2019		RefSeq	NZ_NEAQ01000054.1	WP_050838384.1	2-hydroxyacid dehydrogenase		GCF_002985225.1	678	678	1	0	0.9909	WP_050838384.1
LctP	Hi2019		RefSeq	NZ_NEAQ01000012.1	WP_105872280.1	L-lactate permease		GCF_002985225.1	1026	1026	1	0	0.9887	WP_105872280.1
Dld	Hi2019		RefSeq	NZ_NEAQ01000029.1	WP_005659673.1	D-lactate dehydrogenase		GCF_002985225.1	1174	1174	1	0	0.9965	WP_005659673.1
LldD	Hi2019	4	RefSeq	NZ_MZKJ01000019.1	WP_042593664.1	FMN-dependent L-lactate dehydrogenase LldD	27P12H6	GCF_002991325.1	777	777	1	0	0.9921	WP_042593664.1
LdhA	Hi2019		RefSeq	NZ_MZKJ01000019.1	WP_005661152.1	2-hydroxyacid dehydrogenase		GCF_002991325.1	680	680	1	0	0.994	WP_005661152.1
LctP	Hi2019		RefSeq	NZ_MZKJ01000063.1	WP_105876622.1	lactate permease LctP family transporter		GCF_002991325.1	1024	1024	1	0	0.985	WP_105876622.1
Dld	Hi2019		RefSeq	NZ_MZKJ01000080.1	WP_005659673.1	D-lactate dehydrogenase		GCF_002991325.1	1174	1174	1	0	0.9965	WP_005659673.1
LldD	Hi2019	4	RefSeq	NZ_NEAR01000042.1	WP_042593664.1	FMN-dependent L-lactate dehydrogenase LldD	27P38H1	GCF_002984445.1	777	777	1	0	0.9921	WP_042593664.1
LdhA	Hi2019		RefSeq	NZ_NEAR01000042.1	WP_005661152.1	2-hydroxyacid dehydrogenase		GCF_002984445.1	680	680	1	0	0.994	WP_005661152.1
LctP	Hi2019		RefSeq	NZ_NEAR01000007.1	WP_080317223.1	L-lactate permease		GCF_002984445.1	1024	1024	1	0	0.9868	WP_080317223.1
Dld	Hi2019		RefSeq	NZ_NEAR01000037.1	WP_005659673.1	D-lactate dehydrogenase		GCF_002984445.1	1174	1174	1	0	0.9965	WP_005659673.1
LldD	Hi2019	4	RefSeq	NZ_MZKI01000058.1	WP_042593664.1	FMN-dependent L-lactate dehydrogenase LldD	27P39H1	GCF_002990065.1	777	777	1	0	0.9921	WP_042593664.1
LdhA	Hi2019		RefSeq	NZ_MZKI01000058.1	WP_005661152.1	2-hydroxyacid dehydrogenase		GCF_002990065.1	680	680	1	0	0.994	WP_005661152.1
LctP	Hi2019		RefSeq	NZ_MZKI01000020.1	WP_080317223.1	L-lactate permease		GCF_002990065.1	1024	1024	1	0	0.9868	WP_080317223.1
Dld	Hi2019		RefSeq	NZ_MZKI01000030.1	WP_005659673.1	D-lactate dehydrogenase		GCF_002990065.1	1174	1174	1	0	0.9965	WP_005659673.1
LldD	Hi2019	4	RefSeq	NZ_MZKH01000029.1	WP_011272772.1	FMN-dependent L-lactate dehydrogenase LldD	27P5H2	GCF_002990095.1	778	778	1	0	0.9948	WP_011272772.1
LdhA	Hi2019		RefSeq	NZ_MZKH01000003.1	WP_050838384.1	2-hydroxyacid dehydrogenase		GCF_002990095.1	678	678	1	0	0.9909	WP_050838384.1
LctP	Hi2019		RefSeq	NZ_MZKH01000063.1	WP_105872280.1	L-lactate permease		GCF_002990095.1	1026	1026	1	0	0.9887	WP_105872280.1
Dld	Hi2019		RefSeq	NZ_MZKH01000015.1	WP_005659673.1	D-lactate dehydrogenase		GCF_002990095.1	1174	1174	1	0	0.9965	WP_005659673.1
LldD	Hi2019	4	RefSeq	NZ_FFHZ01000004.1	WP_011272772.1	FMN-dependent L-lactate dehydrogenase LldD	2842STDY5882021	GCF_900022475.1	778	778	1	0	0.9948	WP_011272772.1
LdhA	Hi2019		RefSeq	NZ_FFHZ01000004.1	WP_005661152.1	2-hydroxyacid dehydrogenase		GCF_900022475.1	680	680	1	0	0.994	WP_005661152.1
LctP	Hi2019		RefSeq	NZ_FFHZ01000001.1	WP_080334078.1	lactate permease LctP family transporter		GCF_900022475.1	1026	1026	1	0	0.9906	WP_080334078.1
Dld	Hi2019		RefSeq	NZ_FFHZ01000002.1	WP_005659673.1	D-lactate dehydrogenase		GCF_900022475.1	1174	1174	1	0	0.9965	WP_005659673.1
LldD	Hi2019	4	RefSeq	NZ_FFIT01000001.1	WP_011272772.1	FMN-dependent L-lactate dehydrogenase LldD	2842STDY5882022	GCF_900044735.1	778	778	1	0	0.9948	WP_011272772.1
LdhA	Hi2019		RefSeq	NZ_FFIT01000001.1	WP_005661152.1	2-hydroxyacid dehydrogenase		GCF_900044735.1	680	680	1	0	0.994	WP_005661152.1
LctP	Hi2019		RefSeq	NZ_FFIT01000001.1	WP_080334078.1	lactate permease LctP family transporter		GCF_900044735.1	1026	1026	1	0	0.9906	WP_080334078.1
Dld	Hi2019		RefSeq	NZ_FFIT01000002.1	WP_005659673.1	D-lactate dehydrogenase		GCF_900044735.1	1174	1174	1	0	0.9965	WP_005659673.1
LldD	Hi2019	4	RefSeq	NZ_FFIA01000005.1	WP_005649913.1	FMN-dependent L-lactate dehydrogenase LldD	2842STDY5882032	GCF_900020195.1	780	780	1	0	0.9974	WP_005649913.1
LdhA	Hi2019		RefSeq	NZ_FFIA01000005.1	WP_014326558.1	2-hydroxyacid dehydrogenase		GCF_900020195.1	679	679	1	0	0.997	WP_014326558.1
LctP	Hi2019		RefSeq	NZ_FFIA01000003.1	WP_015702128.1	lactate permease LctP family transporter		GCF_900020195.1	1022	1022	1	0	0.985	WP_015702128.1
Dld	Hi2019		RefSeq	NZ_FFIA01000004.1	WP_005659673.1	D-lactate dehydrogenase		GCF_900020195.1	1174	1174	1	0	0.9965	WP_005659673.1
LldD	Hi2019	4	RefSeq	NZ_FFIU01000005.1	WP_005649913.1	FMN-dependent L-lactate dehydrogenase LldD	2842STDY5882033	GCF_900044695.1	780	780	1	0	0.9974	WP_005649913.1
LdhA	Hi2019		RefSeq	NZ_FFIU01000005.1	WP_014326558.1	2-hydroxyacid dehydrogenase		GCF_900044695.1	679	679	1	0	0.997	WP_014326558.1
LctP	Hi2019		RefSeq	NZ_FFIU01000002.1	WP_015702128.1	lactate permease LctP family transporter		GCF_900044695.1	1022	1022	1	0	0.985	WP_015702128.1
Dld	Hi2019		RefSeq	NZ_FFIU01000004.1	WP_005659673.1	D-lactate dehydrogenase		GCF_900044695.1	1174	1174	1	0	0.9965	WP_005659673.1
LldD	Hi2019	4	RefSeq	NZ_FFIB01000004.1	WP_011272772.1	FMN-dependent L-lactate dehydrogenase LldD	2842STDY5882034	GCF_900029195.1	778	778	1	0	0.9948	WP_011272772.1
LdhA	Hi2019		RefSeq	NZ_FFIB01000004.1	WP_005661152.1	2-hydroxyacid dehydrogenase		GCF_900029195.1	680	680	1	0	0.994	WP_005661152.1
LctP	Hi2019		RefSeq	NZ_FFIB01000001.1	WP_080316027.1	lactate permease LctP family transporter		GCF_900029195.1	1029	1029	1	0	0.9906	WP_080316027.1
Dld	Hi2019		RefSeq	NZ_FFIB01000002.1	WP_005659673.1	D-lactate dehydrogenase		GCF_900029195.1	1174	1174	1	0	0.9965	WP_005659673.1
LldD	Hi2019	4	RefSeq	NZ_FFIV01000004.1	WP_011272772.1	FMN-dependent L-lactate dehydrogenase LldD	2842STDY5882035	GCF_900031505.1	778	778	1	0	0.9948	WP_011272772.1
LdhA	Hi2019		RefSeq	NZ_FFIV01000004.1	WP_005661152.1	2-hydroxyacid dehydrogenase		GCF_900031505.1	680	680	1	0	0.994	WP_005661152.1
LctP	Hi2019		RefSeq	NZ_FFIV01000001.1	WP_080316027.1	lactate permease LctP family transporter		GCF_900031505.1	1029	1029	1	0	0.9906	WP_080316027.1
Dld	Hi2019		RefSeq	NZ_FFIV01000003.1	WP_005659673.1	D-lactate dehydrogenase		GCF_900031505.1	1174	1174	1	0	0.9965	WP_005659673.1
LldD	Hi2019	4	RefSeq	NZ_FFIC01000005.1	WP_011272772.1	FMN-dependent L-lactate dehydrogenase LldD	2842STDY5882036	GCF_900026975.1	778	778	1	0	0.9948	WP_011272772.1
LdhA	Hi2019		RefSeq	NZ_FFIC01000005.1	WP_005661152.1	2-hydroxyacid dehydrogenase		GCF_900026975.1	680	680	1	0	0.994	WP_005661152.1
LctP	Hi2019		RefSeq	NZ_FFIC01000001.1	WP_080347724.1	lactate permease LctP family transporter		GCF_900026975.1	1021	1021	1	0	0.985	WP_080347724.1
Dld	Hi2019		RefSeq	NZ_FFIC01000003.1	WP_048951719.1	D-lactate dehydrogenase		GCF_900026975.1	1172	1172	1	0	0.9947	WP_048951719.1
LldD	Hi2019	4	RefSeq	NZ_FFIW01000005.1	WP_011272772.1	FMN-dependent L-lactate dehydrogenase LldD	2842STDY5882037	GCF_900032115.1	778	778	1	0	0.9948	WP_011272772.1
LdhA	Hi2019		RefSeq	NZ_FFIW01000005.1	WP_005661152.1	2-hydroxyacid dehydrogenase		GCF_900032115.1	680	680	1	0	0.994	WP_005661152.1
LctP	Hi2019		RefSeq	NZ_FFIW01000001.1	WP_080347724.1	lactate permease LctP family transporter		GCF_900032115.1	1021	1021	1	0	0.985	WP_080347724.1
Dld	Hi2019		RefSeq	NZ_FFIW01000003.1	WP_048951719.1	D-lactate dehydrogenase		GCF_900032115.1	1172	1172	1	0	0.9947	WP_048951719.1
LldD	Hi2019	4	RefSeq	NZ_FFIE01000005.1	WP_011272772.1	FMN-dependent L-lactate dehydrogenase LldD	2842STDY5882045	GCF_900034915.1	778	778	1	0	0.9948	WP_011272772.1
LdhA	Hi2019		RefSeq	NZ_FFIE01000005.1	WP_005661152.1	2-hydroxyacid dehydrogenase		GCF_900034915.1	680	680	1	0	0.994	WP_005661152.1
LctP	Hi2019		RefSeq	NZ_FFIE01000001.1	WP_080451754.1	lactate permease LctP family transporter		GCF_900034915.1	1022	1022	1	0	0.9831	WP_080451754.1
Dld	Hi2019		RefSeq	NZ_FFIE01000006.1	WP_005659673.1	D-lactate dehydrogenase		GCF_900034915.1	1174	1174	1	0	0.9965	WP_005659673.1
LldD	Hi2019	4	RefSeq	NZ_FFIY01000005.1	WP_011272772.1	FMN-dependent L-lactate dehydrogenase LldD	2842STDY5882046	GCF_900027005.1	778	778	1	0	0.9948	WP_011272772.1
LdhA	Hi2019		RefSeq	NZ_FFIY01000005.1	WP_005661152.1	2-hydroxyacid dehydrogenase		GCF_900027005.1	680	680	1	0	0.994	WP_005661152.1
LctP	Hi2019		RefSeq	NZ_FFIY01000001.1	WP_080451754.1	lactate permease LctP family transporter		GCF_900027005.1	1022	1022	1	0	0.9831	WP_080451754.1
Dld	Hi2019		RefSeq	NZ_FFIY01000007.1	WP_005659673.1	D-lactate dehydrogenase		GCF_900027005.1	1174	1174	1	0	0.9965	WP_005659673.1
LldD	Hi2019	4	RefSeq	NZ_FFIF01000005.1	WP_005649913.1	FMN-dependent L-lactate dehydrogenase LldD	2842STDY5882047	GCF_900041425.1	780	780	1	0	0.9974	WP_005649913.1
LdhA	Hi2019		RefSeq	NZ_FFIF01000005.1	WP_014326558.1	2-hydroxyacid dehydrogenase		GCF_900041425.1	679	679	1	0	0.997	WP_014326558.1
LctP	Hi2019		RefSeq	NZ_FFIF01000003.1	WP_015702128.1	lactate permease LctP family transporter		GCF_900041425.1	1022	1022	1	0	0.985	WP_015702128.1
Dld	Hi2019		RefSeq	NZ_FFIF01000004.1	WP_005659673.1	D-lactate dehydrogenase		GCF_900041425.1	1174	1174	1	0	0.9965	WP_005659673.1
LldD	Hi2019	4	RefSeq	NZ_FFIZ01000005.1	WP_005649913.1	FMN-dependent L-lactate dehydrogenase LldD	2842STDY5882048	GCF_900035265.1	780	780	1	0	0.9974	WP_005649913.1
LdhA	Hi2019		RefSeq	NZ_FFIZ01000005.1	WP_014326558.1	2-hydroxyacid dehydrogenase		GCF_900035265.1	679	679	1	0	0.997	WP_014326558.1
LctP	Hi2019		RefSeq	NZ_FFIZ01000003.1	WP_015702128.1	lactate permease LctP family transporter		GCF_900035265.1	1022	1022	1	0	0.985	WP_015702128.1
Dld	Hi2019		RefSeq	NZ_FFIZ01000004.1	WP_005659673.1	D-lactate dehydrogenase		GCF_900035265.1	1174	1174	1	0	0.9965	WP_005659673.1
LldD	Hi2019	4	RefSeq	NZ_FFIG01000005.1	WP_005649913.1	FMN-dependent L-lactate dehydrogenase LldD	2842STDY5882049	GCF_900026985.1	780	780	1	0	0.9974	WP_005649913.1
LdhA	Hi2019		RefSeq	NZ_FFIG01000005.1	WP_014326558.1	2-hydroxyacid dehydrogenase		GCF_900026985.1	679	679	1	0	0.997	WP_014326558.1
LctP	Hi2019		RefSeq	NZ_FFIG01000001.1	WP_015702128.1	lactate permease LctP family transporter		GCF_900026985.1	1022	1022	1	0	0.985	WP_015702128.1
Dld	Hi2019		RefSeq	NZ_FFIG01000004.1	WP_061716626.1	D-lactate dehydrogenase		GCF_900026985.1	1164	1164	1	0	0.9911	WP_061716626.1
LldD	Hi2019	4	RefSeq	NZ_FFJA01000005.1	WP_005649913.1	FMN-dependent L-lactate dehydrogenase LldD	2842STDY5882050	GCF_900029875.1	780	780	1	0	0.9974	WP_005649913.1
LdhA	Hi2019		RefSeq	NZ_FFJA01000005.1	WP_014326558.1	2-hydroxyacid dehydrogenase		GCF_900029875.1	679	679	1	0	0.997	WP_014326558.1
LctP	Hi2019		RefSeq	NZ_FFJA01000001.1	WP_015702128.1	lactate permease LctP family transporter		GCF_900029875.1	1022	1022	1	0	0.985	WP_015702128.1
Dld	Hi2019		RefSeq	NZ_FFJA01000004.1	WP_061716626.1	D-lactate dehydrogenase		GCF_900029875.1	1164	1164	1	0	0.9911	WP_061716626.1
LldD	Hi2019	4	RefSeq	NZ_FFIH01000007.1	WP_005657875.1	FMN-dependent L-lactate dehydrogenase LldD	2842STDY5882051	GCF_900034925.1	784	784	1	0	1	WP_005657875.1
LdhA	E. coli		RefSeq	NZ_FFIH01000013.1	WP_005672300.1	2-hydroxyacid dehydrogenase		GCF_900034925.1	505	505	0.99	0	0.7086	WP_005672300.1
LctP	Hi2019		RefSeq	NZ_FFIH01000001.1	WP_061723150.1	lactate permease LctP family transporter		GCF_900034925.1	1022	1022	0.99	0	0.9831	WP_061723150.1
Dld	Hi2019		RefSeq	NZ_FFIH01000003.1	WP_046067851.1	D-lactate dehydrogenase		GCF_900034925.1	1179	1179	1	0	1	WP_046067851.1
LldD	Hi2019	4	RefSeq	NZ_FFJB01000007.1	WP_005657875.1	FMN-dependent L-lactate dehydrogenase LldD	2842STDY5882052	GCF_900035275.1	784	784	1	0	1	WP_005657875.1
LdhA	E. coli		RefSeq	NZ_FFJB01000013.1	WP_005672300.1	2-hydroxyacid dehydrogenase		GCF_900035275.1	505	505	0.99	0	0.7086	WP_005672300.1
LctP	Hi2019		RefSeq	NZ_FFJB01000005.1	WP_080452287.1	lactate permease LctP family transporter		GCF_900035275.1	1024	1024	1	0	0.985	WP_080452287.1
Dld	Hi2019		RefSeq	NZ_FFJB01000003.1	WP_046067851.1	D-lactate dehydrogenase		GCF_900035275.1	1179	1179	1	0	1	WP_046067851.1
LldD	Hi2019	4	RefSeq	NZ_FFII01000005.1	WP_005649913.1	FMN-dependent L-lactate dehydrogenase LldD	2842STDY5882055	GCF_900026995.1	780	780	1	0	0.9974	WP_005649913.1
LdhA	Hi2019		RefSeq	NZ_FFII01000005.1	WP_014326558.1	2-hydroxyacid dehydrogenase		GCF_900026995.1	679	679	1	0	0.997	WP_014326558.1
LctP	Hi2019		RefSeq	NZ_FFII01000001.1	WP_015702128.1	lactate permease LctP family transporter		GCF_900026995.1	1022	1022	1	0	0.985	WP_015702128.1
Dld	Hi2019		RefSeq	NZ_FFII01000004.1	WP_005659673.1	D-lactate dehydrogenase		GCF_900026995.1	1174	1174	1	0	0.9965	WP_005659673.1
LldD	Hi2019	4	RefSeq	NZ_FFJC01000005.1	WP_005649913.1	FMN-dependent L-lactate dehydrogenase LldD	2842STDY5882056	GCF_900022515.1	780	780	1	0	0.9974	WP_005649913.1
LdhA	Hi2019		RefSeq	NZ_FFJC01000005.1	WP_014326558.1	2-hydroxyacid dehydrogenase		GCF_900022515.1	679	679	1	0	0.997	WP_014326558.1
LctP	Hi2019		RefSeq	NZ_FFJC01000003.1	WP_015702128.1	lactate permease LctP family transporter		GCF_900022515.1	1022	1022	1	0	0.985	WP_015702128.1
Dld	Hi2019		RefSeq	NZ_FFJC01000004.1	WP_005659673.1	D-lactate dehydrogenase		GCF_900022515.1	1174	1174	1	0	0.9965	WP_005659673.1
LldD	Hi2019	4	RefSeq	NZ_FFIJ01000005.1	WP_005649913.1	FMN-dependent L-lactate dehydrogenase LldD	2842STDY5882057	GCF_900036645.1	780	780	1	0	0.9974	WP_005649913.1
LdhA	Hi2019		RefSeq	NZ_FFIJ01000005.1	WP_014326558.1	2-hydroxyacid dehydrogenase		GCF_900036645.1	679	679	1	0	0.997	WP_014326558.1
LctP	Hi2019		RefSeq	NZ_FFIJ01000003.1	WP_015702128.1	lactate permease LctP family transporter		GCF_900036645.1	1022	1022	1	0	0.985	WP_015702128.1
Dld	Hi2019		RefSeq	NZ_FFIJ01000004.1	WP_005659673.1	D-lactate dehydrogenase		GCF_900036645.1	1174	1174	1	0	0.9965	WP_005659673.1
LldD	Hi2019	4	RefSeq	NZ_FFJD01000005.1	WP_005649913.1	FMN-dependent L-lactate dehydrogenase LldD	2842STDY5882058	GCF_900022525.1	780	780	1	0	0.9974	WP_005649913.1
LdhA	Hi2019		RefSeq	NZ_FFJD01000005.1	WP_014326558.1	2-hydroxyacid dehydrogenase		GCF_900022525.1	679	679	1	0	0.997	WP_014326558.1
LctP	Hi2019		RefSeq	NZ_FFJD01000001.1	WP_015702128.1	lactate permease LctP family transporter		GCF_900022525.1	1022	1022	1	0	0.985	WP_015702128.1
Dld	Hi2019		RefSeq	NZ_FFJD01000004.1	WP_005659673.1	D-lactate dehydrogenase		GCF_900022525.1	1174	1174	1	0	0.9965	WP_005659673.1
LldD	Hi2019	4	RefSeq	NZ_FFIK01000005.1	WP_011272772.1	FMN-dependent L-lactate dehydrogenase LldD	2842STDY5882059	GCF_900035525.1	778	778	1	0	0.9948	WP_011272772.1
LdhA	Hi2019		RefSeq	NZ_FFIK01000005.1	WP_005661152.1	2-hydroxyacid dehydrogenase		GCF_900035525.1	680	680	1	0	0.994	WP_005661152.1
LctP	Hi2019		RefSeq	NZ_FFIK01000001.1	WP_080359256.1	L-lactate permease		GCF_900035525.1	1027	1027	1	0	0.9868	WP_080359256.1
Dld	Hi2019		RefSeq	NZ_FFIK01000002.1	WP_005659673.1	D-lactate dehydrogenase		GCF_900035525.1	1174	1174	1	0	0.9965	WP_005659673.1
LldD	Hi2019	4	RefSeq	NZ_FFJF01000005.1	WP_011272772.1	FMN-dependent L-lactate dehydrogenase LldD	2842STDY5882060	GCF_900034935.1	778	778	1	0	0.9948	WP_011272772.1
LdhA	Hi2019		RefSeq	NZ_FFJF01000005.1	WP_005661152.1	2-hydroxyacid dehydrogenase		GCF_900034935.1	680	680	1	0	0.994	WP_005661152.1
LctP	Hi2019		RefSeq	NZ_FFJF01000001.1	WP_080359256.1	L-lactate permease		GCF_900034935.1	1027	1027	1	0	0.9868	WP_080359256.1
Dld	Hi2019		RefSeq	NZ_FFJF01000002.1	WP_005659673.1	D-lactate dehydrogenase		GCF_900034935.1	1174	1174	1	0	0.9965	WP_005659673.1
LldD	Hi2019	4	RefSeq	NZ_FFIL01000006.1	WP_011272772.1	FMN-dependent L-lactate dehydrogenase LldD	2842STDY5882061	GCF_900038065.1	778	778	1	0	0.9948	WP_011272772.1
LdhA	Hi2019		RefSeq	NZ_FFIL01000006.1	WP_050838384.1	2-hydroxyacid dehydrogenase		GCF_900038065.1	678	678	1	0	0.9909	WP_050838384.1
LctP	Hi2019		RefSeq	NZ_FFIL01000001.1	WP_080358418.1	lactate permease LctP family transporter		GCF_900038065.1	1025	1025	1	0	0.9887	WP_080358418.1
Dld	Hi2019		RefSeq	NZ_FFIL01000004.1	WP_005659673.1	D-lactate dehydrogenase		GCF_900038065.1	1174	1174	1	0	0.9965	WP_005659673.1
LldD	Hi2019	4	RefSeq	NZ_FFJE01000005.1	WP_011272772.1	FMN-dependent L-lactate dehydrogenase LldD	2842STDY5882062	GCF_900035285.1	778	778	1	0	0.9948	WP_011272772.1
LdhA	Hi2019		RefSeq	NZ_FFJE01000005.1	WP_050838384.1	2-hydroxyacid dehydrogenase		GCF_900035285.1	678	678	1	0	0.9909	WP_050838384.1
LctP	Hi2019		RefSeq	NZ_FFJE01000001.1	WP_080358418.1	lactate permease LctP family transporter		GCF_900035285.1	1025	1025	1	0	0.9887	WP_080358418.1
Dld	Hi2019		RefSeq	NZ_FFJE01000006.1	WP_005659673.1	D-lactate dehydrogenase		GCF_900035285.1	1174	1174	1	0	0.9965	WP_005659673.1
LldD	E. coli	4	RefSeq	NZ_FFIM01000004.1	WP_011272772.1	FMN-dependent L-lactate dehydrogenase LldD	2842STDY5882064	GCF_900039575.1	614	614	0.94	0	0.7606	WP_011272772.1
LdhA	E. coli		RefSeq	NZ_FFIM01000004.1	WP_011271823.1	2-hydroxyacid dehydrogenase		GCF_900039575.1	504	504	0.99	0	0.7086	WP_011271823.1
LctP	Hi2019		RefSeq	NZ_FFIM01000001.1	WP_080359245.1	lactate permease LctP family transporter		GCF_900039575.1	1030	1030	1	0	0.9944	WP_080359245.1
Dld	Hi2019		RefSeq	NZ_FFIM01000005.1	WP_044364329.1	D-lactate dehydrogenase		GCF_900039575.1	1172	1172	1	0	0.9929	WP_044364329.1
LldD	Hi2019	4	RefSeq	NZ_FFJG01000004.1	WP_011272772.1	FMN-dependent L-lactate dehydrogenase LldD	2842STDY5882065	GCF_900037345.1	778	778	1	0	0.9948	WP_011272772.1
LdhA	E. coli		RefSeq	NZ_FFJG01000004.1	WP_011271823.1	2-hydroxyacid dehydrogenase		GCF_900037345.1	504	504	0.99	0	0.7086	WP_011271823.1
LctP	Hi2019		RefSeq	NZ_FFJG01000001.1	WP_080359245.1	lactate permease LctP family transporter		GCF_900037345.1	1030	1030	1	0	0.9944	WP_080359245.1
Dld	Hi2019		RefSeq	NZ_FFJG01000005.1	WP_044364329.1	D-lactate dehydrogenase		GCF_900037345.1	1172	1172	1	0	0.9929	WP_044364329.1
LldD	Hi2019	4	RefSeq	NZ_FFIO01000005.1	WP_011272772.1	FMN-dependent L-lactate dehydrogenase LldD	2842STDY5882078	GCF_900017145.1	778	778	1	0	0.9948	WP_011272772.1
LdhA	Hi2019		RefSeq	NZ_FFIO01000005.1	WP_005661152.1	2-hydroxyacid dehydrogenase		GCF_900017145.1	680	680	1	0	0.994	WP_005661152.1
LctP	Hi2019		RefSeq	NZ_FFIO01000001.1	WP_080316027.1	lactate permease LctP family transporter		GCF_900017145.1	1029	1029	1	0	0.9906	WP_080316027.1
Dld	Hi2019		RefSeq	NZ_FFIO01000002.1	WP_005659673.1	D-lactate dehydrogenase		GCF_900017145.1	1174	1174	1	0	0.9965	WP_005659673.1
LldD	Hi2019	4	RefSeq	NZ_FFJI01000006.1	WP_011272772.1	FMN-dependent L-lactate dehydrogenase LldD	2842STDY5882079	GCF_900027015.1	778	778	1	0	0.9948	WP_011272772.1
LdhA	Hi2019		RefSeq	NZ_FFJI01000006.1	WP_005661152.1	2-hydroxyacid dehydrogenase		GCF_900027015.1	680	680	1	0	0.994	WP_005661152.1
LctP	Hi2019		RefSeq	NZ_FFJI01000001.1	WP_080316027.1	lactate permease LctP family transporter		GCF_900027015.1	1029	1029	1	0	0.9906	WP_080316027.1
Dld	Hi2019		RefSeq	NZ_FFJI01000002.1	WP_005659673.1	D-lactate dehydrogenase		GCF_900027015.1	1174	1174	1	0	0.9965	WP_005659673.1
LldD	Hi2019	4	RefSeq	NZ_FFIP01000004.1	WP_005657875.1	FMN-dependent L-lactate dehydrogenase LldD	2842STDY5882080	GCF_900029335.1	784	784	1	0	1	WP_005657875.1
LdhA	Hi2019		RefSeq	NZ_FFIP01000004.1	WP_061724324.1	2-hydroxyacid dehydrogenase		GCF_900029335.1	677	677	0.99	0	0.997	WP_061724324.1
LctP	Hi2019		RefSeq	NZ_FFIP01000002.1	WP_061724150.1	lactate permease LctP family transporter		GCF_900029335.1	1019	1019	0.99	0	0.9812	WP_061724150.1
Dld	Hi2019		RefSeq	NZ_FFIP01000002.1	WP_061723963.1	D-lactate dehydrogenase		GCF_900029335.1	1165	1165	1	0	0.9894	WP_061723963.1
LldD	Hi2019	4	RefSeq	NZ_FFJJ01000004.1	WP_005657875.1	FMN-dependent L-lactate dehydrogenase LldD	2842STDY5882081	GCF_900035295.1	784	784	1	0	1	WP_005657875.1
LdhA	Hi2019		RefSeq	NZ_FFJJ01000004.1	WP_061724324.1	2-hydroxyacid dehydrogenase		GCF_900035295.1	677	677	0.99	0	0.997	WP_061724324.1
LctP	Hi2019		RefSeq	NZ_FFJJ01000002.1	WP_080452368.1	lactate permease LctP family transporter		GCF_900035295.1	1021	1021	1	0	0.9831	WP_080452368.1
Dld	Hi2019		RefSeq	NZ_FFJJ01000002.1	WP_061723963.1	D-lactate dehydrogenase		GCF_900035295.1	1165	1165	1	0	0.9894	WP_061723963.1
LldD	Hi2019	4	RefSeq	NZ_FFIQ01000005.1	WP_005649913.1	FMN-dependent L-lactate dehydrogenase LldD	2842STDY5882085	GCF_900022495.1	780	780	1	0	0.9974	WP_005649913.1
LdhA	Hi2019		RefSeq	NZ_FFIQ01000005.1	WP_014326558.1	2-hydroxyacid dehydrogenase		GCF_900022495.1	679	679	1	0	0.997	WP_014326558.1
LctP	Hi2019		RefSeq	NZ_FFIQ01000002.1	WP_015702128.1	lactate permease LctP family transporter		GCF_900022495.1	1022	1022	1	0	0.985	WP_015702128.1
Dld	Hi2019		RefSeq	NZ_FFIQ01000004.1	WP_005659673.1	D-lactate dehydrogenase		GCF_900022495.1	1174	1174	1	0	0.9965	WP_005659673.1
LldD	Hi2019	4	RefSeq	NZ_FFJK01000005.1	WP_005649913.1	FMN-dependent L-lactate dehydrogenase LldD	2842STDY5882086	GCF_900034945.1	780	780	1	0	0.9974	WP_005649913.1
LdhA	Hi2019		RefSeq	NZ_FFJK01000005.1	WP_014326558.1	2-hydroxyacid dehydrogenase		GCF_900034945.1	679	679	1	0	0.997	WP_014326558.1
LctP	Hi2019		RefSeq	NZ_FFJK01000003.1	WP_015702128.1	lactate permease LctP family transporter		GCF_900034945.1	1022	1022	1	0	0.985	WP_015702128.1
Dld	Hi2019		RefSeq	NZ_FFJK01000004.1	WP_005659673.1	D-lactate dehydrogenase		GCF_900034945.1	1174	1174	1	0	0.9965	WP_005659673.1
LldD	Hi2019	4	RefSeq	NZ_FFIR01000006.1	WP_011272772.1	FMN-dependent L-lactate dehydrogenase LldD	2842STDY5882087	GCF_900017155.1	778	778	1	0	0.9948	WP_011272772.1
LdhA	Hi2019		RefSeq	NZ_FFIR01000006.1	WP_005661152.1	2-hydroxyacid dehydrogenase		GCF_900017155.1	680	680	1	0	0.994	WP_005661152.1
LctP	Hi2019		RefSeq	NZ_FFIR01000001.1	WP_080348145.1	L-lactate permease		GCF_900017155.1	1026	1026	1	0	0.9887	WP_080348145.1
Dld	Hi2019		RefSeq	NZ_FFIR01000003.1	WP_005659673.1	D-lactate dehydrogenase		GCF_900017155.1	1174	1174	1	0	0.9965	WP_005659673.1
LldD	Hi2019	4	RefSeq	NZ_FFJL01000006.1	WP_011272772.1	FMN-dependent L-lactate dehydrogenase LldD	2842STDY5882088	GCF_900029205.1	778	778	1	0	0.9948	WP_011272772.1
LdhA	Hi2019		RefSeq	NZ_FFJL01000006.1	WP_005661152.1	2-hydroxyacid dehydrogenase		GCF_900029205.1	680	680	1	0	0.994	WP_005661152.1
LctP	Hi2019		RefSeq	NZ_FFJL01000001.1	WP_080348145.1	L-lactate permease		GCF_900029205.1	1026	1026	1	0	0.9887	WP_080348145.1
Dld	Hi2019		RefSeq	NZ_FFJL01000003.1	WP_005659673.1	D-lactate dehydrogenase		GCF_900029205.1	1174	1174	1	0	0.9965	WP_005659673.1
LldD	Hi2019	4	RefSeq	NZ_NEAS01000042.1	WP_011272772.1	FMN-dependent L-lactate dehydrogenase LldD	29P30H1	GCF_002985165.1	778	778	1	0	0.9948	WP_011272772.1
LdhA	Hi2019		RefSeq	NZ_NEAS01000045.1	WP_005654781.1	2-hydroxyacid dehydrogenase		GCF_002985165.1	142	142	0.95	3e-39	0.3077	WP_005654781.1
LctP	Hi2019		RefSeq	NZ_NEAS01000064.1	WP_105887318.1	L-lactate permease		GCF_002985165.1	1025	1025	1	0	0.9887	WP_105887318.1
Dld	Hi2019		RefSeq	NZ_NEAS01000006.1	WP_005659673.1	D-lactate dehydrogenase		GCF_002985165.1	1174	1174	1	0	0.9965	WP_005659673.1
LldD	Hi2019	4	RefSeq	NZ_NEAT01000037.1	WP_011272772.1	FMN-dependent L-lactate dehydrogenase LldD	31P13H1	GCF_002984455.1	778	778	1	0	0.9948	WP_011272772.1
LdhA	E. coli		RefSeq	NZ_NEAT01000040.1	WP_011271823.1	2-hydroxyacid dehydrogenase		GCF_002984455.1	504	504	0.99	0	0.7086	WP_011271823.1
LctP	Hi2019		RefSeq	NZ_NEAT01000019.1	WP_011272449.1	lactate permease LctP family transporter		GCF_002984455.1	1031	1031	1	0	0.9944	WP_011272449.1
Dld	Hi2019		RefSeq	NZ_NEAT01000003.1	WP_011272721.1	D-lactate dehydrogenase		GCF_002984455.1	1172	1172	1	0	0.9947	WP_011272721.1
LldD	Hi2019	4	RefSeq	NZ_MZKG01000045.1	WP_105887402.1	FMN-dependent L-lactate dehydrogenase LldD	31P14H6	GCF_002991345.1	776	776	1	0	0.9921	WP_105887402.1
LdhA	Hi2019		INSDC	NZ_MZKG01000025.1	WP_012054412.1	2-hydroxyacid dehydrogenase		GCA_002991345.1	140	140	0.96	1e-40	0.3077	AKA46018.1
LctP	Hi2019		RefSeq	NZ_MZKG01000015.1	WP_105904056.1	L-lactate permease		GCF_002991345.1	1023	1023	1	0	0.9868	WP_105904056.1
Dld	Hi2019		RefSeq	NZ_MZKG01000025.1	WP_005687360.1	D-lactate dehydrogenase		GCF_002991345.1	1169	1169	1	0	0.9911	WP_005687360.1
LldD	Hi2019	4	RefSeq	NZ_NEAU01000016.1	WP_105887402.1	FMN-dependent L-lactate dehydrogenase LldD	31P7H7	GCF_002985175.1	776	776	1	0	0.9921	WP_105887402.1
LdhA	Hi2019		INSDC	NZ_NEAU01000008.1	WP_012054412.1	2-hydroxyacid dehydrogenase		GCA_002985175.1	140	140	0.96	1e-40	0.3077	AKA46018.1
LctP	Hi2019		RefSeq	NZ_NEAU01000048.1	WP_103745996.1	L-lactate permease		GCF_002985175.1	1026	1026	1	0	0.9887	WP_103745996.1
Dld	Hi2019		RefSeq	NZ_NEAU01000036.1	WP_005687360.1	D-lactate dehydrogenase		GCF_002985175.1	1169	1169	1	0	0.9911	WP_005687360.1
LldD	Hi2019	4	RefSeq	NZ_NEAV01000042.1	WP_011272772.1	FMN-dependent L-lactate dehydrogenase LldD	32P8H3	GCF_002984505.1	778	778	1	0	0.9948	WP_011272772.1
LdhA	Hi2019		RefSeq	NZ_NEAV01000042.1	WP_005661152.1	2-hydroxyacid dehydrogenase		GCF_002984505.1	680	680	1	0	0.994	WP_005661152.1
LctP	Hi2019		RefSeq	NZ_NEAV01000047.1	WP_085000111.1	lactate permease LctP family transporter		GCF_002984505.1	1028	1028	1	0	0.9906	WP_085000111.1
Dld	Hi2019		RefSeq	NZ_NEAV01000004.1	WP_085000128.1	D-lactate dehydrogenase		GCF_002984505.1	1172	1172	1	0	0.9947	WP_085000128.1
LldD	Hi2019	4	RefSeq	NZ_NEAW01000054.1	WP_011272772.1	FMN-dependent L-lactate dehydrogenase LldD	33P110H3	GCF_002985205.1	778	778	1	0	0.9948	WP_011272772.1
LdhA	Hi2019		RefSeq	NZ_NEAW01000052.1	WP_005661152.1	2-hydroxyacid dehydrogenase		GCF_002985205.1	680	680	1	0	0.994	WP_005661152.1
LctP	Hi2019		RefSeq	NZ_NEAW01000053.1	WP_080348145.1	L-lactate permease		GCF_002985205.1	1026	1026	1	0	0.9887	WP_080348145.1
Dld	Hi2019		RefSeq	NZ_NEAW01000026.1	WP_005659673.1	D-lactate dehydrogenase		GCF_002985205.1	1174	1174	1	0	0.9965	WP_005659673.1
LldD	Hi2019	4	RefSeq	NZ_MZKF01000009.1	WP_011272772.1	FMN-dependent L-lactate dehydrogenase LldD	33P125H1	GCF_002990135.1	778	778	1	0	0.9948	WP_011272772.1
LdhA	Hi2019		RefSeq	NZ_MZKF01000014.1	WP_005661152.1	2-hydroxyacid dehydrogenase		GCF_002990135.1	680	680	1	0	0.994	WP_005661152.1
LctP	Hi2019		RefSeq	NZ_MZKF01000023.1	WP_080348145.1	L-lactate permease		GCF_002990135.1	1026	1026	1	0	0.9887	WP_080348145.1
Dld	Hi2019		RefSeq	NZ_MZKF01000022.1	WP_005659673.1	D-lactate dehydrogenase		GCF_002990135.1	1174	1174	1	0	0.9965	WP_005659673.1
LldD	Hi2019	4	RefSeq	NZ_NEAX01000009.1	WP_011272772.1	FMN-dependent L-lactate dehydrogenase LldD	33P18H2	GCF_002984525.1	778	778	1	0	0.9948	WP_011272772.1
LdhA	Hi2019		RefSeq	NZ_NEAX01000009.1	WP_005661152.1	2-hydroxyacid dehydrogenase		GCF_002984525.1	680	680	1	0	0.994	WP_005661152.1
LctP	Hi2019		RefSeq	NZ_NEAX01000016.1	WP_105873701.1	lactate permease LctP family transporter		GCF_002984525.1	1029	1029	1	0	0.9925	WP_105873701.1
Dld	Hi2019		RefSeq	NZ_NEAX01000010.1	WP_105882441.1	D-lactate dehydrogenase		GCF_002984525.1	1172	1172	1	0	0.9947	WP_105882441.1
LldD	Hi2019	4	RefSeq	NZ_NEAY01000048.1	WP_011272772.1	FMN-dependent L-lactate dehydrogenase LldD	33P19H1	GCF_002984545.1	778	778	1	0	0.9948	WP_011272772.1
LdhA	Hi2019		RefSeq	NZ_NEAY01000055.1	WP_005661152.1	2-hydroxyacid dehydrogenase		GCF_002984545.1	680	680	1	0	0.994	WP_005661152.1
LctP	Hi2019		RefSeq	NZ_NEAY01000120.1	WP_105883516.1	lactate permease LctP family transporter		GCF_002984545.1	1026	1026	0.99	0	0.9925	WP_105883516.1
Dld	Hi2019		RefSeq	NZ_NEAY01000037.1	WP_105882441.1	D-lactate dehydrogenase		GCF_002984545.1	1172	1172	1	0	0.9947	WP_105882441.1
LldD	Hi2019	4	RefSeq	NZ_MZKE01000011.1	WP_011272772.1	FMN-dependent L-lactate dehydrogenase LldD	33P46H1	GCF_002990165.1	778	778	1	0	0.9948	WP_011272772.1
LdhA	E. coli		INSDC	MZKE01000011.1	PRL74544.1	D-lactate dehydrogenase		GCA_002990165.1	403	403	0.79	4e-142	0.7023	AVJ09593.1
LctP	Hi2019		RefSeq	NZ_MZKE01000041.1	WP_080474378.1	L-lactate permease		GCF_002990165.1	1028	1028	1	0	0.9906	WP_080474378.1
Dld	Hi2019		RefSeq	NZ_MZKE01000061.1	WP_005687360.1	D-lactate dehydrogenase		GCF_002990165.1	1169	1169	1	0	0.9911	WP_005687360.1
LldD	Hi2019	4	RefSeq	NZ_MZKD01000016.1	WP_011272772.1	FMN-dependent L-lactate dehydrogenase LldD	34P10H2	GCF_002990205.1	778	778	1	0	0.9948	WP_011272772.1
LdhA	Hi2019		RefSeq	NZ_MZKD01000004.1	WP_005661152.1	2-hydroxyacid dehydrogenase		GCF_002990205.1	680	680	1	0	0.994	WP_005661152.1
LctP	Hi2019		RefSeq	NZ_MZKD01000032.1	WP_080347724.1	lactate permease LctP family transporter		GCF_002990205.1	1021	1021	1	0	0.985	WP_080347724.1
Dld	Hi2019		RefSeq	NZ_MZKD01000012.1	WP_048951719.1	D-lactate dehydrogenase		GCF_002990205.1	1172	1172	1	0	0.9947	WP_048951719.1
LldD	Hi2019	4	RefSeq	NZ_MZKC01000053.1	WP_011272772.1	FMN-dependent L-lactate dehydrogenase LldD	34P4H6	GCF_002990245.1	778	778	1	0	0.9948	WP_011272772.1
LdhA	Hi2019		RefSeq	NZ_MZKC01000053.1	WP_005663181.1	2-hydroxyacid dehydrogenase		GCF_002990245.1	679	679	1	0	0.997	WP_005663181.1
LctP	Hi2019		RefSeq	NZ_MZKC01000052.1	WP_080358510.1	L-lactate permease		GCF_002990245.1	1028	1028	1	0	0.9906	WP_080358510.1
Dld	Hi2019		RefSeq	NZ_MZKC01000041.1	WP_005687360.1	D-lactate dehydrogenase		GCF_002990245.1	1169	1169	1	0	0.9911	WP_005687360.1
LldD	Hi2019	4	RefSeq	NZ_NEAZ01000006.1	WP_011272772.1	FMN-dependent L-lactate dehydrogenase LldD	34P8H9	GCF_002984585.1	778	778	1	0	0.9948	WP_011272772.1
LdhA	Hi2019		RefSeq	NZ_NEAZ01000020.1	WP_005663181.1	2-hydroxyacid dehydrogenase		GCF_002984585.1	679	679	1	0	0.997	WP_005663181.1
LctP	Hi2019		RefSeq	NZ_NEAZ01000039.1	WP_080358510.1	L-lactate permease		GCF_002984585.1	1028	1028	1	0	0.9906	WP_080358510.1
Dld	Hi2019		RefSeq	NZ_NEAZ01000070.1	WP_005687360.1	D-lactate dehydrogenase		GCF_002984585.1	1169	1169	1	0	0.9911	WP_005687360.1
LldD	Hi2019	4	RefSeq	NZ_NEBA01000008.1	WP_011272772.1	FMN-dependent L-lactate dehydrogenase LldD	35P8H	GCF_002985265.1	778	778	1	0	0.9948	WP_011272772.1
LdhA	Hi2019		RefSeq	NZ_NEBA01000008.1	WP_005661152.1	2-hydroxyacid dehydrogenase		GCF_002985265.1	680	680	1	0	0.994	WP_005661152.1
LctP	Hi2019		RefSeq	NZ_NEBA01000047.1	WP_080348145.1	L-lactate permease		GCF_002985265.1	1026	1026	1	0	0.9887	WP_080348145.1
Dld	Hi2019		RefSeq	NZ_NEBA01000023.1	WP_005659673.1	D-lactate dehydrogenase		GCF_002985265.1	1174	1174	1	0	0.9965	WP_005659673.1
LldD	Hi2019	4	RefSeq	NZ_NEBB01000048.1	WP_042593664.1	FMN-dependent L-lactate dehydrogenase LldD	37P4H1	GCF_002984595.1	777	777	1	0	0.9921	WP_042593664.1
LdhA	Hi2019		RefSeq	NZ_NEBB01000034.1	WP_005661152.1	2-hydroxyacid dehydrogenase		GCF_002984595.1	680	680	1	0	0.994	WP_005661152.1
LctP	Hi2019		RefSeq	NZ_NEBB01000009.1	WP_080317067.1	lactate permease LctP family transporter		GCF_002984595.1	1028	1028	1	0	0.9925	WP_080317067.1
Dld	Hi2019		RefSeq	NZ_NEBB01000037.1	WP_005659673.1	D-lactate dehydrogenase		GCF_002984595.1	1174	1174	1	0	0.9965	WP_005659673.1
LldD	Hi2019	4	RefSeq	NZ_NEBC01000002.1	WP_042593664.1	FMN-dependent L-lactate dehydrogenase LldD	37P6H2	GCF_002985285.1	777	777	1	0	0.9921	WP_042593664.1
LdhA	Hi2019		RefSeq	NZ_NEBC01000006.1	WP_005661152.1	2-hydroxyacid dehydrogenase		GCF_002985285.1	680	680	1	0	0.994	WP_005661152.1
LctP	Hi2019		RefSeq	NZ_NEBC01000013.1	WP_080317067.1	lactate permease LctP family transporter		GCF_002985285.1	1028	1028	1	0	0.9925	WP_080317067.1
Dld	Hi2019		RefSeq	NZ_NEBC01000049.1	WP_005659673.1	D-lactate dehydrogenase		GCF_002985285.1	1174	1174	1	0	0.9965	WP_005659673.1
LldD	Hi2019	4	RefSeq	NZ_MZKB01000001.1	WP_011272772.1	FMN-dependent L-lactate dehydrogenase LldD	39P13H	GCF_002990305.1	778	778	1	0	0.9948	WP_011272772.1
LdhA	Hi2019		RefSeq	NZ_MZKB01000266.1	WP_005661152.1	2-hydroxyacid dehydrogenase		GCF_002990305.1	680	680	1	0	0.994	WP_005661152.1
LctP	Hi2019		RefSeq	NZ_MZKB01000187.1	WP_105892752.1	lactate permease LctP family transporter		GCF_002990305.1	1026	1026	1	0	0.9887	WP_105892752.1
Dld	Hi2019		RefSeq	NZ_MZKB01000166.1	WP_005659673.1	D-lactate dehydrogenase		GCF_002990305.1	1174	1174	1	0	0.9965	WP_005659673.1
LldD	Hi2019	4	RefSeq	NZ_MZKA01000010.1	WP_005663336.1	FMN-dependent L-lactate dehydrogenase LldD	39P20H1	GCF_002990375.1	783	783	1	0	0.9974	WP_005663336.1
LdhA	Hi2019		RefSeq	NZ_MZKA01000089.1	WP_005663181.1	2-hydroxyacid dehydrogenase		GCF_002990375.1	679	679	1	0	0.997	WP_005663181.1
LctP	Hi2019		RefSeq	NZ_MZKA01000084.1	WP_080332766.1	L-lactate permease		GCF_002990375.1	1023	1023	1	0	0.985	WP_080332766.1
Dld	Hi2019		RefSeq	NZ_MZKA01000070.1	WP_005665680.1	D-lactate dehydrogenase		GCF_002990375.1	1170	1170	1	0	0.9929	WP_005665680.1
LldD	Hi2019	4	RefSeq	NZ_NEBE01000017.1	WP_005649913.1	FMN-dependent L-lactate dehydrogenase LldD	3P14H1	GCF_002985315.1	780	780	1	0	0.9974	WP_005649913.1
LdhA	E. coli		RefSeq	NZ_NEBE01000039.1	WP_005658379.1	2-hydroxyacid dehydrogenase		GCF_002985315.1	505	505	0.99	0	0.7086	WP_005658379.1
LctP	Hi2019		RefSeq	NZ_NEBE01000053.1	WP_105886272.1	lactate permease LctP family transporter		GCF_002985315.1	1004	1004	0.97	0	0.9884	WP_105886272.1
Dld	Hi2019		RefSeq	NZ_NEBE01000045.1	WP_005687360.1	D-lactate dehydrogenase		GCF_002985315.1	1169	1169	1	0	0.9911	WP_005687360.1
LldD	Hi2019	4	RefSeq	NZ_NEBF01000009.1	WP_005649913.1	FMN-dependent L-lactate dehydrogenase LldD	3P24H1	GCF_002984615.1	780	780	1	0	0.9974	WP_005649913.1
LdhA	E. coli		RefSeq	NZ_NEBF01000009.1	WP_005658379.1	2-hydroxyacid dehydrogenase		GCF_002984615.1	505	505	0.99	0	0.7086	WP_005658379.1
LctP	Hi2019		RefSeq	NZ_NEBF01000002.1	WP_080375146.1	lactate permease LctP family transporter		GCF_002984615.1	1029	1029	1	0	0.9887	WP_080375146.1
Dld	Hi2019		RefSeq	NZ_NEBF01000011.1	WP_005687360.1	D-lactate dehydrogenase		GCF_002984615.1	1169	1169	1	0	0.9911	WP_005687360.1
LldD	Hi2019	4	RefSeq	NZ_JVIR01000008.1	WP_005649913.1	FMN-dependent L-lactate dehydrogenase LldD	40_HINF	GCF_001056575.1	780	780	1	0	0.9974	WP_005649913.1
LdhA	E. coli		RefSeq	NZ_JVIR01000045.1	WP_011271823.1	2-hydroxyacid dehydrogenase		GCF_001056575.1	504	504	0.99	0	0.7086	WP_011271823.1
LctP	Hi2019		RefSeq	NZ_JVIR01000007.1	WP_080334571.1	lactate permease LctP family transporter		GCF_001056575.1	1030	1030	1	0	0.9944	WP_080334571.1
Dld	Hi2019		RefSeq	NZ_JVIR01000023.1	WP_044364329.1	D-lactate dehydrogenase		GCF_001056575.1	1172	1172	1	0	0.9929	WP_044364329.1
LldD	Hi2019	4	RefSeq	NZ_MZJX01000040.1	WP_105886652.1	FMN-dependent L-lactate dehydrogenase LldD	40P41H1	GCF_002991385.1	777	777	1	0	0.9921	WP_105886652.1
LdhA	E. coli		INSDC	MZJX01000040.1	PRL62677.1	D-lactate dehydrogenase		GCA_002991385.1	403	403	0.79	4e-142	0.7023	AVJ09593.1
LctP	Hi2019		RefSeq	NZ_MZJX01000006.1	WP_105197815.1	lactate permease LctP family transporter		GCF_002991385.1	1028	1028	1	0	0.985	WP_105197815.1
Dld	Hi2019		RefSeq	NZ_MZJX01000023.1	WP_005687360.1	D-lactate dehydrogenase		GCF_002991385.1	1169	1169	1	0	0.9911	WP_005687360.1
LldD	Hi2019	4	RefSeq	NZ_NEBG01000113.1	WP_105886652.1	FMN-dependent L-lactate dehydrogenase LldD	40P44H1	GCF_002985305.1	777	777	1	0	0.9921	WP_105886652.1
LdhA	E. coli		INSDC	NEBG01000094.1	PRJ29113.1	D-lactate dehydrogenase		GCA_002985305.1	403	403	0.79	4e-142	0.7023	AVJ09593.1
LctP	Hi2019		RefSeq	NZ_NEBG01000047.1	WP_105197815.1	lactate permease LctP family transporter		GCF_002985305.1	1028	1028	1	0	0.985	WP_105197815.1
Dld	Hi2019		RefSeq	NZ_NEBG01000104.1	WP_005687360.1	D-lactate dehydrogenase		GCF_002985305.1	1169	1169	1	0	0.9911	WP_005687360.1
LldD	Hi2019	4	RefSeq	NZ_NEBH01000003.1	WP_005657875.1	FMN-dependent L-lactate dehydrogenase LldD	40P92H1	GCF_002985345.1	784	784	1	0	1	WP_005657875.1
LdhA	E. coli		RefSeq	NZ_NEBH01000003.1	WP_005658379.1	2-hydroxyacid dehydrogenase		GCF_002985345.1	505	505	0.99	0	0.7086	WP_005658379.1
LctP	Hi2019		RefSeq	NZ_NEBH01000035.1	WP_105886494.1	lactate permease LctP family transporter		GCF_002985345.1	1025	1025	1	0	0.9868	WP_105886494.1
Dld	Hi2019		RefSeq	NZ_NEBH01000024.1	WP_065245380.1	D-lactate dehydrogenase		GCF_002985345.1	1170	1170	1	0	0.9911	WP_065245380.1
LldD	Hi2019	4	RefSeq	NZ_NEBI01000033.1	WP_011272772.1	FMN-dependent L-lactate dehydrogenase LldD	43P2H1	GCF_002984645.1	778	778	1	0	0.9948	WP_011272772.1
LdhA	E. coli		INSDC	NEBI01000029.1	PRJ33520.1	D-lactate dehydrogenase		GCA_002984645.1	403	403	0.79	4e-142	0.7023	AVJ09593.1
LctP	Hi2019		RefSeq	NZ_NEBI01000067.1	WP_105197815.1	lactate permease LctP family transporter		GCF_002984645.1	1028	1028	1	0	0.985	WP_105197815.1
Dld	Hi2019		RefSeq	NZ_NEBI01000040.1	WP_005687360.1	D-lactate dehydrogenase		GCF_002984645.1	1169	1169	1	0	0.9911	WP_005687360.1
LldD	Hi2019	4	RefSeq	NZ_MZJW01000073.1	WP_011272772.1	FMN-dependent L-lactate dehydrogenase LldD	44P104H1	GCF_002991415.1	778	778	1	0	0.9948	WP_011272772.1
LdhA	E. coli		INSDC	MZJW01000081.1	PRL58657.1	D-lactate dehydrogenase		GCA_002991415.1	403	403	0.79	4e-142	0.7023	AVJ09593.1
LctP	Hi2019		RefSeq	NZ_MZJW01000065.1	WP_080474378.1	L-lactate permease		GCF_002991415.1	1028	1028	1	0	0.9906	WP_080474378.1
Dld	Hi2019		RefSeq	NZ_MZJW01000019.1	WP_005687360.1	D-lactate dehydrogenase		GCF_002991415.1	1169	1169	1	0	0.9911	WP_005687360.1
LldD	Hi2019	4	RefSeq	NZ_NEBJ01000001.1	WP_011272772.1	FMN-dependent L-lactate dehydrogenase LldD	44P197H1	GCF_002985365.1	778	778	1	0	0.9948	WP_011272772.1
LdhA	Hi2019		RefSeq	NZ_NEBJ01000001.1	WP_005661152.1	2-hydroxyacid dehydrogenase		GCF_002985365.1	680	680	1	0	0.994	WP_005661152.1
LctP	Hi2019		RefSeq	NZ_NEBJ01000024.1	WP_105886724.1	lactate permease LctP family transporter		GCF_002985365.1	1028	1028	1	0	0.9906	WP_105886724.1
Dld	Hi2019		RefSeq	NZ_NEBJ01000007.1	WP_005659673.1	D-lactate dehydrogenase		GCF_002985365.1	1174	1174	1	0	0.9965	WP_005659673.1
LldD	Hi2019	4	RefSeq	NZ_MZJV01000046.1	WP_011272772.1	FMN-dependent L-lactate dehydrogenase LldD	44P204H1	GCF_002990445.1	778	778	1	0	0.9948	WP_011272772.1
LdhA	Hi2019		RefSeq	NZ_MZJV01000046.1	WP_005661152.1	2-hydroxyacid dehydrogenase		GCF_002990445.1	680	680	1	0	0.994	WP_005661152.1
LctP	Hi2019		RefSeq	NZ_MZJV01000051.1	WP_105886724.1	lactate permease LctP family transporter		GCF_002990445.1	1028	1028	1	0	0.9906	WP_105886724.1
Dld	Hi2019		RefSeq	NZ_MZJV01000015.1	WP_005659673.1	D-lactate dehydrogenase		GCF_002990445.1	1174	1174	1	0	0.9965	WP_005659673.1
LldD	Hi2019	4	RefSeq	NZ_NEBK01000064.1	WP_011272772.1	FMN-dependent L-lactate dehydrogenase LldD	44P85H1	GCF_002984665.1	778	778	1	0	0.9948	WP_011272772.1
LdhA	E. coli		INSDC	NEBK01000022.1	PRJ38000.1	D-lactate dehydrogenase		GCA_002984665.1	403	403	0.79	4e-142	0.7023	AVJ09593.1
LctP	Hi2019		RefSeq	NZ_NEBK01000025.1	WP_080474378.1	L-lactate permease		GCF_002984665.1	1028	1028	1	0	0.9906	WP_080474378.1
Dld	Hi2019		RefSeq	NZ_NEBK01000082.1	WP_005687360.1	D-lactate dehydrogenase		GCF_002984665.1	1169	1169	1	0	0.9911	WP_005687360.1
LldD	Hi2019	4	RefSeq	NZ_MZJU01000017.1	WP_011272772.1	FMN-dependent L-lactate dehydrogenase LldD	45P11H1	GCF_002990495.1	778	778	1	0	0.9948	WP_011272772.1
LdhA	Hi2019		RefSeq	NZ_MZJU01000017.1	WP_005661152.1	2-hydroxyacid dehydrogenase		GCF_002990495.1	680	680	1	0	0.994	WP_005661152.1
LctP	Hi2019		RefSeq	NZ_MZJU01000038.1	WP_105892752.1	lactate permease LctP family transporter		GCF_002990495.1	1026	1026	1	0	0.9887	WP_105892752.1
Dld	Hi2019		RefSeq	NZ_MZJU01000007.1	WP_005659673.1	D-lactate dehydrogenase		GCF_002990495.1	1174	1174	1	0	0.9965	WP_005659673.1
LldD	Hi2019	4	RefSeq	NZ_NEBL01000033.1	WP_011272772.1	FMN-dependent L-lactate dehydrogenase LldD	45P9H2	GCF_002991485.1	778	778	1	0	0.9948	WP_011272772.1
LdhA	Hi2019		RefSeq	NZ_NEBL01000070.1	WP_005661152.1	2-hydroxyacid dehydrogenase		GCF_002991485.1	680	680	1	0	0.994	WP_005661152.1
LctP	Hi2019		RefSeq	NZ_NEBL01000030.1	WP_105892752.1	lactate permease LctP family transporter		GCF_002991485.1	1026	1026	1	0	0.9887	WP_105892752.1
Dld	Hi2019		RefSeq	NZ_NEBL01000110.1	WP_005659673.1	D-lactate dehydrogenase		GCF_002991485.1	1174	1174	1	0	0.9965	WP_005659673.1
LldD	Hi2019	4	RefSeq	NZ_NEBM01000050.1	WP_011272772.1	FMN-dependent L-lactate dehydrogenase LldD	46P159H1	GCF_002984685.1	778	778	1	0	0.9948	WP_011272772.1
LdhA	Hi2019		RefSeq	NZ_NEBM01000032.1	WP_005661152.1	2-hydroxyacid dehydrogenase		GCF_002984685.1	680	680	1	0	0.994	WP_005661152.1
LctP	Hi2019		RefSeq	NZ_NEBM01000042.1	WP_083321800.1	lactate permease LctP family transporter		GCF_002984685.1	1029	1029	1	0	0.9925	WP_083321800.1
Dld	Hi2019		RefSeq	NZ_NEBM01000041.1	WP_038441045.1	D-lactate dehydrogenase		GCF_002984685.1	1172	1172	1	0	0.9947	WP_038441045.1
LldD	Hi2019	4	RefSeq	NZ_NEBN01000011.1	WP_011272772.1	FMN-dependent L-lactate dehydrogenase LldD	46P27H1	GCF_002984705.1	778	778	1	0	0.9948	WP_011272772.1
LdhA	Hi2019		RefSeq	NZ_NEBN01000007.1	WP_005661152.1	2-hydroxyacid dehydrogenase		GCF_002984705.1	680	680	1	0	0.994	WP_005661152.1
LctP	Hi2019		RefSeq	NZ_NEBN01000058.1	WP_080348145.1	L-lactate permease		GCF_002984705.1	1026	1026	1	0	0.9887	WP_080348145.1
Dld	Hi2019		RefSeq	NZ_NEBN01000013.1	WP_005659673.1	D-lactate dehydrogenase		GCF_002984705.1	1174	1174	1	0	0.9965	WP_005659673.1
LldD	Hi2019	4	RefSeq	NZ_MZJT01000006.1	WP_011272772.1	FMN-dependent L-lactate dehydrogenase LldD	46P30H6	GCF_002990535.1	778	778	1	0	0.9948	WP_011272772.1
LdhA	Hi2019		RefSeq	NZ_MZJT01000005.1	WP_005661152.1	2-hydroxyacid dehydrogenase		GCF_002990535.1	680	680	1	0	0.994	WP_005661152.1
LctP	Hi2019		RefSeq	NZ_MZJT01000055.1	WP_080348145.1	L-lactate permease		GCF_002990535.1	1026	1026	1	0	0.9887	WP_080348145.1
Dld	Hi2019		RefSeq	NZ_MZJT01000036.1	WP_005659673.1	D-lactate dehydrogenase		GCF_002990535.1	1174	1174	1	0	0.9965	WP_005659673.1
LldD	Hi2019	4	RefSeq	NZ_NEBO01000041.1	WP_042593664.1	FMN-dependent L-lactate dehydrogenase LldD	46P8H1	GCF_002984745.1	777	777	1	0	0.9921	WP_042593664.1
LdhA	Hi2019		RefSeq	NZ_NEBO01000008.1	WP_005661152.1	2-hydroxyacid dehydrogenase		GCF_002984745.1	680	680	1	0	0.994	WP_005661152.1
LctP	Hi2019		RefSeq	NZ_NEBO01000031.1	WP_080317067.1	lactate permease LctP family transporter		GCF_002984745.1	1028	1028	1	0	0.9925	WP_080317067.1
Dld	Hi2019		RefSeq	NZ_NEBO01000030.1	WP_005659673.1	D-lactate dehydrogenase		GCF_002984745.1	1174	1174	1	0	0.9965	WP_005659673.1
LldD	Hi2019	4	RefSeq	NZ_MZJS01000001.1	WP_005649913.1	FMN-dependent L-lactate dehydrogenase LldD	47P12H2	GCF_002990565.1	780	780	1	0	0.9974	WP_005649913.1
LdhA	E. coli		RefSeq	NZ_MZJS01000001.1	WP_005658379.1	2-hydroxyacid dehydrogenase		GCF_002990565.1	505	505	0.99	0	0.7086	WP_005658379.1
LctP	Hi2019		RefSeq	NZ_MZJS01000022.1	WP_005686550.1	lactate permease LctP family transporter		GCF_002990565.1	1028	1028	1	0	0.9906	WP_005686550.1
Dld	Hi2019		RefSeq	NZ_MZJS01000060.1	WP_005687360.1	D-lactate dehydrogenase		GCF_002990565.1	1169	1169	1	0	0.9911	WP_005687360.1
LldD	Hi2019	4	RefSeq	NZ_NEBP01000011.1	WP_005649913.1	FMN-dependent L-lactate dehydrogenase LldD	47P17H	GCF_002984765.1	780	780	1	0	0.9974	WP_005649913.1
LdhA	E. coli		RefSeq	NZ_NEBP01000041.1	WP_005658379.1	2-hydroxyacid dehydrogenase		GCF_002984765.1	505	505	0.99	0	0.7086	WP_005658379.1
LctP	Hi2019		RefSeq	NZ_NEBP01000062.1	WP_005686550.1	lactate permease LctP family transporter		GCF_002984765.1	1028	1028	1	0	0.9906	WP_005686550.1
Dld	Hi2019		RefSeq	NZ_NEBP01000009.1	WP_005687360.1	D-lactate dehydrogenase		GCF_002984765.1	1169	1169	1	0	0.9911	WP_005687360.1
LldD	Hi2019	4	RefSeq	NZ_MZJR01000003.1	WP_011272772.1	FMN-dependent L-lactate dehydrogenase LldD	47P36H1	GCF_002991445.1	778	778	1	0	0.9948	WP_011272772.1
LdhA	Hi2019		RefSeq	NZ_MZJR01000005.1	WP_005661152.1	2-hydroxyacid dehydrogenase		GCF_002991445.1	680	680	1	0	0.994	WP_005661152.1
LctP	Hi2019		RefSeq	NZ_MZJR01000023.1	WP_105905371.1	lactate permease LctP family transporter		GCF_002991445.1	1028	1028	1	0	0.9887	WP_105905371.1
Dld	Hi2019		INSDC	MZJR01000049.1	PRL51775.1	D-lactate dehydrogenase		GCA_002991445.1	979	979	0.83	0	0.9979	PRL51775.1
LldD	Hi2019	4	RefSeq	NZ_MZJQ01000017.1	WP_011272772.1	FMN-dependent L-lactate dehydrogenase LldD	47P38H1	GCF_002990605.1	778	778	1	0	0.9948	WP_011272772.1
LdhA	Hi2019		RefSeq	NZ_MZJQ01000017.1	WP_014550599.1	2-hydroxyacid dehydrogenase		GCF_002990605.1	678	678	1	0	0.994	WP_014550599.1
LctP	Hi2019		RefSeq	NZ_MZJQ01000011.1	WP_105874597.1	lactate permease LctP family transporter		GCF_002990605.1	1030	1030	1	0	0.9887	WP_105874597.1
Dld	Hi2019		RefSeq	NZ_MZJQ01000054.1	WP_005687360.1	D-lactate dehydrogenase		GCF_002990605.1	1169	1169	1	0	0.9911	WP_005687360.1
LldD	Hi2019	4	RefSeq	NZ_NEBQ01000047.1	WP_011272772.1	FMN-dependent L-lactate dehydrogenase LldD	47P41H1	GCF_002984725.1	778	778	1	0	0.9948	WP_011272772.1
LdhA	Hi2019		RefSeq	NZ_NEBQ01000067.1	WP_014550599.1	2-hydroxyacid dehydrogenase		GCF_002984725.1	678	678	1	0	0.994	WP_014550599.1
LctP	Hi2019		RefSeq	NZ_NEBQ01000010.1	WP_105874597.1	lactate permease LctP family transporter		GCF_002984725.1	1030	1030	1	0	0.9887	WP_105874597.1
Dld	Hi2019		RefSeq	NZ_NEBQ01000117.1	WP_005687360.1	D-lactate dehydrogenase		GCF_002984725.1	1169	1169	1	0	0.9911	WP_005687360.1
LldD	Hi2019	4	RefSeq	NZ_MZJP01000013.1	WP_005657875.1	FMN-dependent L-lactate dehydrogenase LldD	47P68H1	GCF_002990655.1	784	784	1	0	1	WP_005657875.1
LdhA	E. coli		RefSeq	NZ_MZJP01000008.1	WP_005672300.1	2-hydroxyacid dehydrogenase		GCF_002990655.1	505	505	0.99	0	0.7086	WP_005672300.1
LctP	Hi2019		RefSeq	NZ_MZJP01000017.1	WP_005689236.1	lactate permease LctP family transporter		GCF_002990655.1	1028	1028	1	0	0.9925	WP_005689236.1
Dld	Hi2019		RefSeq	NZ_MZJP01000063.1	WP_005689561.1	D-lactate dehydrogenase		GCF_002990655.1	1171	1171	1	0	0.9965	WP_005689561.1
LldD	Hi2019	4	RefSeq	NZ_CP020006.1	WP_005649913.1	FMN-dependent L-lactate dehydrogenase LldD	48P106H1	GCF_002966575.1	780	780	1	0	0.9974	WP_005649913.1
LdhA	E. coli		RefSeq	NZ_CP020006.1	WP_005658379.1	2-hydroxyacid dehydrogenase		GCF_002966575.1	505	505	0.99	0	0.7086	WP_005658379.1
LctP	Hi2019		RefSeq	NZ_CP020006.1	WP_005686550.1	lactate permease LctP family transporter		GCF_002966575.1	1028	1028	1	0	0.9906	WP_005686550.1
Dld	Hi2019		RefSeq	NZ_CP020006.1	WP_005687360.1	D-lactate dehydrogenase		GCF_002966575.1	1169	1169	1	0	0.9911	WP_005687360.1
LldD	Hi2019	4	RefSeq	NZ_NEBR01000051.1	WP_042593664.1	FMN-dependent L-lactate dehydrogenase LldD	48P115H1	GCF_002984785.1	777	777	1	0	0.9921	WP_042593664.1
LdhA	Hi2019		RefSeq	NZ_NEBR01000051.1	WP_005661152.1	2-hydroxyacid dehydrogenase		GCF_002984785.1	680	680	1	0	0.994	WP_005661152.1
LctP	Hi2019		RefSeq	NZ_NEBR01000005.1	WP_105876622.1	lactate permease LctP family transporter		GCF_002984785.1	1024	1024	1	0	0.985	WP_105876622.1
Dld	Hi2019		RefSeq	NZ_NEBR01000043.1	WP_005659673.1	D-lactate dehydrogenase		GCF_002984785.1	1174	1174	1	0	0.9965	WP_005659673.1
LldD	Hi2019	4	RefSeq	NZ_CP020007.1	WP_005649913.1	FMN-dependent L-lactate dehydrogenase LldD	48P153H1	GCF_002966595.1	780	780	1	0	0.9974	WP_005649913.1
LdhA	E. coli		RefSeq	NZ_CP020007.1	WP_005658379.1	2-hydroxyacid dehydrogenase		GCF_002966595.1	505	505	0.99	0	0.7086	WP_005658379.1
LctP	Hi2019		RefSeq	NZ_CP020007.1	WP_005686550.1	lactate permease LctP family transporter		GCF_002966595.1	1028	1028	1	0	0.9906	WP_005686550.1
Dld	Hi2019		RefSeq	NZ_CP020007.1	WP_005687360.1	D-lactate dehydrogenase		GCF_002966595.1	1169	1169	1	0	0.9911	WP_005687360.1
LldD	Hi2019	4	RefSeq	NZ_MZJO01000079.1	WP_005649913.1	FMN-dependent L-lactate dehydrogenase LldD	48P160H1	GCF_002990685.1	780	780	1	0	0.9974	WP_005649913.1
LdhA	E. coli		RefSeq	NZ_MZJO01000074.1	WP_005658379.1	2-hydroxyacid dehydrogenase		GCF_002990685.1	505	505	0.99	0	0.7086	WP_005658379.1
LctP	Hi2019		RefSeq	NZ_MZJO01000181.1	WP_105877238.1	lactate permease LctP family transporter		GCF_002990685.1	1021	1021	1	0	0.9812	WP_105877238.1
Dld	Hi2019		INSDC	MZJO01000122.1	PRL45861.1	D-lactate dehydrogenase		GCA_002990685.1	977	977	0.83	0	0.9957	PRJ49484.1
LldD	Hi2019	4	RefSeq	NZ_NEBS01000025.1	WP_005649913.1	FMN-dependent L-lactate dehydrogenase LldD	48P162H1	GCF_002984805.1	780	780	1	0	0.9974	WP_005649913.1
LdhA	E. coli		RefSeq	NZ_NEBS01000026.1	WP_005658379.1	2-hydroxyacid dehydrogenase		GCF_002984805.1	505	505	0.99	0	0.7086	WP_005658379.1
LctP	Hi2019		RefSeq	NZ_NEBS01000029.1	WP_105877238.1	lactate permease LctP family transporter		GCF_002984805.1	1021	1021	1	0	0.9812	WP_105877238.1
Dld	Hi2019		INSDC	NEBS01000012.1	PRJ49484.1	D-lactate dehydrogenase		GCA_002984805.1	977	977	0.83	0	0.9957	PRJ49484.1
LldD	Hi2019	4	RefSeq	NZ_NEBT01000009.1	WP_011272772.1	FMN-dependent L-lactate dehydrogenase LldD	48P28H1	GCF_002985445.1	778	778	1	0	0.9948	WP_011272772.1
LdhA	Hi2019		RefSeq	NZ_NEBT01000008.1	WP_005661152.1	2-hydroxyacid dehydrogenase		GCF_002985445.1	680	680	1	0	0.994	WP_005661152.1
LctP	Hi2019		RefSeq	NZ_NEBT01000002.1	WP_105891721.1	lactate permease LctP family transporter		GCF_002985445.1	991	991	0.96	0	0.9902	WP_105891721.1
Dld	Hi2019		RefSeq	NZ_NEBT01000040.1	WP_085000128.1	D-lactate dehydrogenase		GCF_002985445.1	1172	1172	1	0	0.9947	WP_085000128.1
LldD	Hi2019	4	RefSeq	NZ_MZJN01000058.1	WP_011272772.1	FMN-dependent L-lactate dehydrogenase LldD	48P45H1	GCF_002991465.1	778	778	1	0	0.9948	WP_011272772.1
LdhA	Hi2019		RefSeq	NZ_MZJN01000050.1	WP_005661152.1	2-hydroxyacid dehydrogenase		GCF_002991465.1	680	680	1	0	0.994	WP_005661152.1
LctP	Hi2019		RefSeq	NZ_MZJN01000090.1	WP_085000111.1	lactate permease LctP family transporter		GCF_002991465.1	1028	1028	1	0	0.9906	WP_085000111.1
Dld	Hi2019		RefSeq	NZ_MZJN01000007.1	WP_085000128.1	D-lactate dehydrogenase		GCF_002991465.1	1172	1172	1	0	0.9947	WP_085000128.1
LldD	Hi2019	4	RefSeq	NZ_JVEZ01000008.1	WP_048954445.1	FMN-dependent L-lactate dehydrogenase LldD	492_HINF	GCF_001076835.1	778	778	1	0	0.9948	WP_048954445.1
LdhA	E. coli		RefSeq	NZ_JVEZ01000032.1	WP_048954612.1	2-hydroxyacid dehydrogenase		GCF_001076835.1	503	503	0.99	1e-180	0.7055	WP_048954612.1
LctP	Hi2019		RefSeq	NZ_JVEZ01000039.1	WP_080357045.1	L-lactate permease		GCF_001076835.1	1027	1027	1	0	0.9887	WP_080357045.1
Dld	Hi2019		RefSeq	NZ_JVEZ01000057.1	WP_048955296.1	D-lactate dehydrogenase		GCF_001076835.1	1170	1170	1	0	0.9947	WP_048955296.1
LldD	Hi2019	4	RefSeq	NZ_MZJM01000004.1	WP_011272772.1	FMN-dependent L-lactate dehydrogenase LldD	49P21H1	GCF_002988385.1	778	778	1	0	0.9948	WP_011272772.1
LdhA	Hi2019		RefSeq	NZ_MZJM01000005.1	WP_014550599.1	2-hydroxyacid dehydrogenase		GCF_002988385.1	678	678	1	0	0.994	WP_014550599.1
LctP	Hi2019		RefSeq	NZ_MZJM01000071.1	WP_105887651.1	lactate permease LctP family transporter		GCF_002988385.1	1025	1025	1	0	0.985	WP_105887651.1
Dld	Hi2019		RefSeq	NZ_MZJM01000061.1	WP_005687360.1	D-lactate dehydrogenase		GCF_002988385.1	1169	1169	1	0	0.9911	WP_005687360.1
LldD	Hi2019	4	RefSeq	NZ_MZJL01000002.1	WP_011272772.1	FMN-dependent L-lactate dehydrogenase LldD	49P5H1	GCF_002985375.1	778	778	1	0	0.9948	WP_011272772.1
LdhA	Hi2019		RefSeq	NZ_MZJL01000002.1	WP_014550599.1	2-hydroxyacid dehydrogenase		GCF_002985375.1	678	678	1	0	0.994	WP_014550599.1
LctP	Hi2019		RefSeq	NZ_MZJL01000059.1	WP_105887651.1	lactate permease LctP family transporter		GCF_002985375.1	1025	1025	1	0	0.985	WP_105887651.1
Dld	Hi2019		RefSeq	NZ_MZJL01000009.1	WP_005687360.1	D-lactate dehydrogenase		GCF_002985375.1	1169	1169	1	0	0.9911	WP_005687360.1
LldD	Hi2019	4	RefSeq	NZ_MZJK01000048.1	WP_011272772.1	FMN-dependent L-lactate dehydrogenase LldD	50P5H1	GCF_002985405.1	778	778	1	0	0.9948	WP_011272772.1
LdhA	Hi2019		RefSeq	NZ_MZJK01000047.1	WP_005661152.1	2-hydroxyacid dehydrogenase		GCF_002985405.1	680	680	1	0	0.994	WP_005661152.1
LctP	Hi2019		RefSeq	NZ_MZJK01000010.1	WP_080347724.1	lactate permease LctP family transporter		GCF_002985405.1	1021	1021	1	0	0.985	WP_080347724.1
Dld	Hi2019		RefSeq	NZ_MZJK01000056.1	WP_048951719.1	D-lactate dehydrogenase		GCF_002985405.1	1172	1172	1	0	0.9947	WP_048951719.1
LldD	Hi2019	4	RefSeq	NZ_NEBU01000008.1	WP_011272772.1	FMN-dependent L-lactate dehydrogenase LldD	50P6H1	GCF_002985425.1	778	778	1	0	0.9948	WP_011272772.1
LdhA	Hi2019		RefSeq	NZ_NEBU01000008.1	WP_005661152.1	2-hydroxyacid dehydrogenase		GCF_002985425.1	680	680	1	0	0.994	WP_005661152.1
LctP	Hi2019		RefSeq	NZ_NEBU01000012.1	WP_080347724.1	lactate permease LctP family transporter		GCF_002985425.1	1021	1021	1	0	0.985	WP_080347724.1
Dld	Hi2019		RefSeq	NZ_NEBU01000026.1	WP_048951719.1	D-lactate dehydrogenase		GCF_002985425.1	1172	1172	1	0	0.9947	WP_048951719.1
LldD	Hi2019	4	RefSeq	NZ_NEBV01000043.1	WP_105875340.1	FMN-dependent L-lactate dehydrogenase LldD	51P10H1	GCF_002985465.1	779	779	1	0	0.9948	WP_105875340.1
LdhA	Hi2019		RefSeq	NZ_NEBV01000159.1	WP_105882112.1	2-hydroxyacid dehydrogenase		GCF_002985465.1	676	676	1	0	0.9909	WP_105882112.1
LctP	Hi2019		RefSeq	NZ_NEBV01000114.1	WP_105891406.1	lactate permease LctP family transporter		GCF_002985465.1	1022	1022	1	0	0.9868	WP_105891406.1
Dld	Hi2019		RefSeq	NZ_NEBV01000153.1	WP_105876242.1	D-lactate dehydrogenase		GCF_002985465.1	1169	1169	1	0	0.9911	WP_105876242.1
LldD	Hi2019	4	RefSeq	NZ_MZJJ01000003.1	WP_005649913.1	FMN-dependent L-lactate dehydrogenase LldD	51P1H2	GCF_002985525.1	780	780	1	0	0.9974	WP_005649913.1
LdhA	Hi2019		RefSeq	NZ_MZJJ01000003.1	WP_005690975.1	2-hydroxyacid dehydrogenase		GCF_002985525.1	675	675	1	0	0.994	WP_005690975.1
LctP	Hi2019		RefSeq	NZ_MZJJ01000059.1	WP_005691191.1	L-lactate permease		GCF_002985525.1	1028	1028	1	0	0.9925	WP_005691191.1
Dld	Hi2019		RefSeq	NZ_MZJJ01000021.1	WP_005691891.1	D-lactate dehydrogenase		GCF_002985525.1	1170	1170	1	0	0.9929	WP_005691891.1
LldD	Hi2019	4	RefSeq	NZ_MZJI01000060.1	WP_005649913.1	FMN-dependent L-lactate dehydrogenase LldD	51P4H	GCF_002985485.1	780	780	1	0	0.9974	WP_005649913.1
LdhA	Hi2019		RefSeq	NZ_MZJI01000061.1	WP_005690975.1	2-hydroxyacid dehydrogenase		GCF_002985485.1	675	675	1	0	0.994	WP_005690975.1
LctP	Hi2019		RefSeq	NZ_MZJI01000002.1	WP_005691191.1	L-lactate permease		GCF_002985485.1	1028	1028	1	0	0.9925	WP_005691191.1
Dld	Hi2019		RefSeq	NZ_MZJI01000063.1	WP_005691891.1	D-lactate dehydrogenase		GCF_002985485.1	1170	1170	1	0	0.9929	WP_005691891.1
LldD	Hi2019	4	RefSeq	NZ_NEBW01000024.1	WP_105875340.1	FMN-dependent L-lactate dehydrogenase LldD	51P5H1	GCF_002985545.1	779	779	1	0	0.9948	WP_105875340.1
LdhA	Hi2019		RefSeq	NZ_NEBW01000132.1	WP_105882112.1	2-hydroxyacid dehydrogenase		GCF_002985545.1	676	676	1	0	0.9909	WP_105882112.1
LctP	Hi2019		RefSeq	NZ_NEBW01000089.1	WP_105891095.1	lactate permease LctP family transporter		GCF_002985545.1	978	978	0.95	0	0.9882	WP_105891095.1
Dld	Hi2019		RefSeq	NZ_NEBW01000136.1	WP_105876242.1	D-lactate dehydrogenase		GCF_002985545.1	1169	1169	1	0	0.9911	WP_105876242.1
LldD	Hi2019	4	RefSeq	NZ_JVDE01000009.1	WP_005657875.1	FMN-dependent L-lactate dehydrogenase LldD	536_HINF	GCF_001055275.1	784	784	1	0	1	WP_005657875.1
LdhA	Hi2019		RefSeq	NZ_JVDE01000007.1	WP_005661152.1	2-hydroxyacid dehydrogenase		GCF_001055275.1	680	680	1	0	0.994	WP_005661152.1
LctP	Hi2019		RefSeq	NZ_JVDE01000033.1	WP_005660491.1	lactate permease LctP family transporter		GCF_001055275.1	1028	1028	1	0	0.9925	WP_005660491.1
Dld	Hi2019		RefSeq	NZ_JVDE01000031.1	WP_005659673.1	D-lactate dehydrogenase		GCF_001055275.1	1174	1174	1	0	0.9965	WP_005659673.1
LldD	Hi2019	4	RefSeq	NZ_NEBX01000037.1	WP_005649913.1	FMN-dependent L-lactate dehydrogenase LldD	54P24H7	GCF_002985505.1	780	780	1	0	0.9974	WP_005649913.1
LdhA	E. coli		INSDC	NEBX01000006.1	PRJ56970.1	D-lactate dehydrogenase		GCA_002985505.1	403	403	0.79	4e-142	0.7023	AVJ09593.1
LctP	Hi2019		RefSeq	NZ_NEBX01000053.1	WP_012054442.1	lactate permease LctP family transporter		GCF_002985505.1	1032	1032	1	0	0.9944	WP_012054442.1
Dld	Hi2019		RefSeq	NZ_NEBX01000021.1	WP_005687360.1	D-lactate dehydrogenase		GCF_002985505.1	1169	1169	1	0	0.9911	WP_005687360.1
LldD	Hi2019	4	RefSeq	NZ_MZJH01000003.1	WP_005649913.1	FMN-dependent L-lactate dehydrogenase LldD	54P33H2	GCF_002988415.1	780	780	1	0	0.9974	WP_005649913.1
LdhA	E. coli		INSDC	MZJH01000003.1	PRL37128.1	D-lactate dehydrogenase		GCA_002988415.1	403	403	0.79	4e-142	0.7023	AVJ09593.1
LctP	Hi2019		RefSeq	NZ_MZJH01000008.1	WP_012054442.1	lactate permease LctP family transporter		GCF_002988415.1	1032	1032	1	0	0.9944	WP_012054442.1
Dld	Hi2019		RefSeq	NZ_MZJH01000010.1	WP_005687360.1	D-lactate dehydrogenase		GCF_002988415.1	1169	1169	1	0	0.9911	WP_005687360.1
LldD	Hi2019	4	RefSeq	NZ_JVCL01000024.1	WP_005657875.1	FMN-dependent L-lactate dehydrogenase LldD	552_HINF	GCF_001057195.1	784	784	1	0	1	WP_005657875.1
LdhA	Hi2019		RefSeq	NZ_JVCL01000011.1	WP_005661152.1	2-hydroxyacid dehydrogenase		GCF_001057195.1	680	680	1	0	0.994	WP_005661152.1
LctP	Hi2019		RefSeq	NZ_JVCL01000045.1	WP_005660491.1	lactate permease LctP family transporter		GCF_001057195.1	1028	1028	1	0	0.9925	WP_005660491.1
Dld	Hi2019		RefSeq	NZ_JVCL01000023.1	WP_005659673.1	D-lactate dehydrogenase		GCF_001057195.1	1174	1174	1	0	0.9965	WP_005659673.1
LldD	Hi2019	4	RefSeq	NZ_MZJG01000026.1	WP_011272772.1	FMN-dependent L-lactate dehydrogenase LldD	55P21H1	GCF_002988465.1	778	778	1	0	0.9948	WP_011272772.1
LdhA	Hi2019		RefSeq	NZ_MZJG01000026.1	WP_005661152.1	2-hydroxyacid dehydrogenase		GCF_002988465.1	680	680	1	0	0.994	WP_005661152.1
LctP	Hi2019		RefSeq	NZ_MZJG01000011.1	WP_080348145.1	L-lactate permease		GCF_002988465.1	1026	1026	1	0	0.9887	WP_080348145.1
Dld	Hi2019		RefSeq	NZ_MZJG01000056.1	WP_005659673.1	D-lactate dehydrogenase		GCF_002988465.1	1174	1174	1	0	0.9965	WP_005659673.1
LldD	Hi2019	4	RefSeq	NZ_MZJF01000020.1	WP_011272772.1	FMN-dependent L-lactate dehydrogenase LldD	55P3H1	GCF_002985585.1	778	778	1	0	0.9948	WP_011272772.1
LdhA	Hi2019		RefSeq	NZ_MZJF01000020.1	WP_005661152.1	2-hydroxyacid dehydrogenase		GCF_002985585.1	680	680	1	0	0.994	WP_005661152.1
LctP	Hi2019		RefSeq	NZ_MZJF01000003.1	WP_080348145.1	L-lactate permease		GCF_002985585.1	1026	1026	1	0	0.9887	WP_080348145.1
Dld	Hi2019		RefSeq	NZ_MZJF01000046.1	WP_005659673.1	D-lactate dehydrogenase		GCF_002985585.1	1174	1174	1	0	0.9965	WP_005659673.1
LldD	Hi2019	4	RefSeq	NZ_NEBY01000023.1	WP_105875340.1	FMN-dependent L-lactate dehydrogenase LldD	56P127H1	GCF_002985555.1	779	779	1	0	0.9948	WP_105875340.1
LdhA	Hi2019		RefSeq	NZ_NEBY01000198.1	WP_105882112.1	2-hydroxyacid dehydrogenase		GCF_002985555.1	676	676	1	0	0.9909	WP_105882112.1
LctP	Hi2019		RefSeq	NZ_NEBY01000123.1	WP_105878766.1	lactate permease LctP family transporter		GCF_002985555.1	1019	1019	1	0	0.9831	WP_105878766.1
Dld	Hi2019		RefSeq	NZ_NEBY01000293.1	WP_105876242.1	D-lactate dehydrogenase		GCF_002985555.1	1169	1169	1	0	0.9911	WP_105876242.1
LldD	Hi2019	4	RefSeq	NZ_MZJE01000063.1	WP_005649913.1	FMN-dependent L-lactate dehydrogenase LldD	56P16H1	GCF_002988425.1	780	780	1	0	0.9974	WP_005649913.1
LdhA	E. coli		RefSeq	NZ_MZJE01000062.1	WP_005658379.1	2-hydroxyacid dehydrogenase		GCF_002988425.1	505	505	0.99	0	0.7086	WP_005658379.1
LctP	Hi2019		RefSeq	NZ_MZJE01000001.1	WP_105893955.1	lactate permease LctP family transporter		GCF_002988425.1	1026	1026	1	0	0.9906	WP_105893955.1
Dld	Hi2019		RefSeq	NZ_MZJE01000026.1	WP_005687360.1	D-lactate dehydrogenase		GCF_002988425.1	1169	1169	1	0	0.9911	WP_005687360.1
LldD	Hi2019	4	RefSeq	NZ_NEBZ01000071.1	WP_011272772.1	FMN-dependent L-lactate dehydrogenase LldD	56P178H1	GCF_002985605.1	778	778	1	0	0.9948	WP_011272772.1
LdhA	E. coli		RefSeq	NZ_NEBZ01000018.1	WP_011271823.1	2-hydroxyacid dehydrogenase		GCF_002985605.1	504	504	0.99	0	0.7086	WP_011271823.1
LctP	Hi2019		RefSeq	NZ_NEBZ01000007.1	WP_080359245.1	lactate permease LctP family transporter		GCF_002985605.1	1030	1030	1	0	0.9944	WP_080359245.1
Dld	Hi2019		RefSeq	NZ_NEBZ01000096.1	WP_044364329.1	D-lactate dehydrogenase		GCF_002985605.1	1172	1172	1	0	0.9929	WP_044364329.1
LldD	Hi2019	4	RefSeq	NZ_MZJD01000044.1	WP_005649913.1	FMN-dependent L-lactate dehydrogenase LldD	56P1H1	GCF_002985615.1	780	780	1	0	0.9974	WP_005649913.1
LdhA	E. coli		RefSeq	NZ_MZJD01000045.1	WP_005658379.1	2-hydroxyacid dehydrogenase		GCF_002985615.1	505	505	0.99	0	0.7086	WP_005658379.1
LctP	Hi2019		RefSeq	NZ_MZJD01000012.1	WP_105893955.1	lactate permease LctP family transporter		GCF_002985615.1	1026	1026	1	0	0.9906	WP_105893955.1
Dld	Hi2019		RefSeq	NZ_MZJD01000054.1	WP_005687360.1	D-lactate dehydrogenase		GCF_002985615.1	1169	1169	1	0	0.9911	WP_005687360.1
LldD	Hi2019	4	RefSeq	NZ_NECA01000066.1	WP_005657875.1	FMN-dependent L-lactate dehydrogenase LldD	56P34H1	GCF_002985625.1	784	784	1	0	1	WP_005657875.1
LdhA	Hi2019		RefSeq	NZ_NECA01000077.1	WP_005661152.1	2-hydroxyacid dehydrogenase		GCF_002985625.1	680	680	1	0	0.994	WP_005661152.1
LctP	Hi2019		RefSeq	NZ_NECA01000081.1	WP_105872669.1	L-lactate permease		GCF_002985625.1	1025	1025	1	0	0.9887	WP_105872669.1
Dld	Hi2019		RefSeq	NZ_NECA01000044.1	WP_105872722.1	D-lactate dehydrogenase		GCF_002985625.1	1163	1163	1	0	0.9876	WP_105872722.1
LldD	Hi2019	4	RefSeq	NZ_NECB01000007.1	WP_005657875.1	FMN-dependent L-lactate dehydrogenase LldD	56P41H1	GCF_002985665.1	784	784	1	0	1	WP_005657875.1
LdhA	Hi2019		RefSeq	NZ_NECB01000055.1	WP_005661152.1	2-hydroxyacid dehydrogenase		GCF_002985665.1	680	680	1	0	0.994	WP_005661152.1
LctP	Hi2019		RefSeq	NZ_NECB01000012.1	WP_105872669.1	L-lactate permease		GCF_002985665.1	1025	1025	1	0	0.9887	WP_105872669.1
Dld	Hi2019		RefSeq	NZ_NECB01000091.1	WP_105872722.1	D-lactate dehydrogenase		GCF_002985665.1	1163	1163	1	0	0.9876	WP_105872722.1
LldD	Hi2019	4	RefSeq	NZ_MZJC01000059.1	WP_005657875.1	FMN-dependent L-lactate dehydrogenase LldD	56P54H1	GCF_002985685.1	784	784	1	0	1	WP_005657875.1
LdhA	E. coli		RefSeq	NZ_MZJC01000088.1	WP_005658379.1	2-hydroxyacid dehydrogenase		GCF_002985685.1	505	505	0.99	0	0.7086	WP_005658379.1
LctP	Hi2019		RefSeq	NZ_MZJC01000039.1	WP_085024662.1	lactate permease LctP family transporter		GCF_002985685.1	1028	1028	1	0	0.9925	WP_085024662.1
Dld	Hi2019		RefSeq	NZ_MZJC01000067.1	WP_005657639.1	D-lactate dehydrogenase		GCF_002985685.1	1169	1169	1	0	0.9911	WP_005657639.1
LldD	Hi2019	4	RefSeq	NZ_NECC01000048.1	WP_005649913.1	FMN-dependent L-lactate dehydrogenase LldD	56P68H1	GCF_002985705.1	780	780	1	0	0.9974	WP_005649913.1
LdhA	E. coli		RefSeq	NZ_NECC01000048.1	WP_005658379.1	2-hydroxyacid dehydrogenase		GCF_002985705.1	505	505	0.99	0	0.7086	WP_005658379.1
LctP	Hi2019		RefSeq	NZ_NECC01000012.1	WP_005686550.1	lactate permease LctP family transporter		GCF_002985705.1	1028	1028	1	0	0.9906	WP_005686550.1
Dld	Hi2019		RefSeq	NZ_NECC01000013.1	WP_005687360.1	D-lactate dehydrogenase		GCF_002985705.1	1169	1169	1	0	0.9911	WP_005687360.1
LldD	Hi2019	4	RefSeq	NZ_MZJB01000045.1	WP_011272772.1	FMN-dependent L-lactate dehydrogenase LldD	56P76H1	GCF_002985725.1	778	778	1	0	0.9948	WP_011272772.1
LdhA	Hi2019		RefSeq	NZ_MZJB01000032.1	WP_005661152.1	2-hydroxyacid dehydrogenase		GCF_002985725.1	680	680	1	0	0.994	WP_005661152.1
LctP	Hi2019		RefSeq	NZ_MZJB01000234.1	WP_083321800.1	lactate permease LctP family transporter		GCF_002985725.1	1029	1029	1	0	0.9925	WP_083321800.1
Dld	Hi2019		RefSeq	NZ_MZJB01000169.1	WP_038441045.1	D-lactate dehydrogenase		GCF_002985725.1	1172	1172	1	0	0.9947	WP_038441045.1
LldD	Hi2019	4	RefSeq	NZ_MZJA01000028.1	WP_005649913.1	FMN-dependent L-lactate dehydrogenase LldD	57P13H1	GCF_002988455.1	780	780	1	0	0.9974	WP_005649913.1
LdhA	E. coli		RefSeq	NZ_MZJA01000021.1	WP_005658379.1	2-hydroxyacid dehydrogenase		GCF_002988455.1	505	505	0.99	0	0.7086	WP_005658379.1
LctP	Hi2019		RefSeq	NZ_MZJA01000011.1	WP_005686550.1	lactate permease LctP family transporter		GCF_002988455.1	1028	1028	1	0	0.9906	WP_005686550.1
Dld	Hi2019		RefSeq	NZ_MZJA01000041.1	WP_005687360.1	D-lactate dehydrogenase		GCF_002988455.1	1169	1169	1	0	0.9911	WP_005687360.1
LldD	Hi2019	4	RefSeq	NZ_MZIZ01000004.1	WP_005649913.1	FMN-dependent L-lactate dehydrogenase LldD	57P20H1	GCF_002985745.1	780	780	1	0	0.9974	WP_005649913.1
LdhA	E. coli		RefSeq	NZ_MZIZ01000005.1	WP_005658379.1	2-hydroxyacid dehydrogenase		GCF_002985745.1	505	505	0.99	0	0.7086	WP_005658379.1
LctP	Hi2019		RefSeq	NZ_MZIZ01000002.1	WP_005686550.1	lactate permease LctP family transporter		GCF_002985745.1	1028	1028	1	0	0.9906	WP_005686550.1
Dld	Hi2019		RefSeq	NZ_MZIZ01000056.1	WP_005687360.1	D-lactate dehydrogenase		GCF_002985745.1	1169	1169	1	0	0.9911	WP_005687360.1
LldD	Hi2019	4	RefSeq	NZ_MZIY01000050.1	WP_005649913.1	FMN-dependent L-lactate dehydrogenase LldD	59P16H1	GCF_002988495.1	780	780	1	0	0.9974	WP_005649913.1
LdhA	E. coli		RefSeq	NZ_MZIY01000050.1	WP_005658379.1	2-hydroxyacid dehydrogenase		GCF_002988495.1	505	505	0.99	0	0.7086	WP_005658379.1
LctP	Hi2019		RefSeq	NZ_MZIY01000035.1	WP_080375146.1	lactate permease LctP family transporter		GCF_002988495.1	1029	1029	1	0	0.9887	WP_080375146.1
Dld	Hi2019		RefSeq	NZ_MZIY01000023.1	WP_005687360.1	D-lactate dehydrogenase		GCF_002988495.1	1169	1169	1	0	0.9911	WP_005687360.1
LldD	Hi2019	4	RefSeq	NZ_MZIW01000001.1	WP_011272772.1	FMN-dependent L-lactate dehydrogenase LldD	59P6H1	GCF_002985785.1	778	778	1	0	0.9948	WP_011272772.1
LdhA	E. coli		INSDC	MZIW01000001.1	PRL15964.1	D-lactate dehydrogenase		GCA_002985785.1	403	403	0.79	4e-142	0.7023	AVJ09593.1
LctP	Hi2019		RefSeq	NZ_MZIW01000049.1	WP_105197815.1	lactate permease LctP family transporter		GCF_002985785.1	1028	1028	1	0	0.985	WP_105197815.1
Dld	Hi2019		RefSeq	NZ_MZIW01000046.1	WP_005687360.1	D-lactate dehydrogenase		GCF_002985785.1	1169	1169	1	0	0.9911	WP_005687360.1
LldD	Hi2019	4	RefSeq	NZ_MZIV01000006.1	WP_005649913.1	FMN-dependent L-lactate dehydrogenase LldD	59P7H1	GCF_002985825.1	780	780	1	0	0.9974	WP_005649913.1
LdhA	E. coli		RefSeq	NZ_MZIV01000007.1	WP_005658379.1	2-hydroxyacid dehydrogenase		GCF_002985825.1	505	505	0.99	0	0.7086	WP_005658379.1
LctP	Hi2019		RefSeq	NZ_MZIV01000017.1	WP_080375146.1	lactate permease LctP family transporter		GCF_002985825.1	1029	1029	1	0	0.9887	WP_080375146.1
Dld	Hi2019		RefSeq	NZ_MZIV01000037.1	WP_005687360.1	D-lactate dehydrogenase		GCF_002985825.1	1169	1169	1	0	0.9911	WP_005687360.1
LldD	Hi2019	4	RefSeq	NZ_MZIU01000015.1	WP_011272772.1	FMN-dependent L-lactate dehydrogenase LldD	5P1H1	GCF_002985805.1	778	778	1	0	0.9948	WP_011272772.1
LdhA	Hi2019		RefSeq	NZ_MZIU01000015.1	WP_005661152.1	2-hydroxyacid dehydrogenase		GCF_002985805.1	680	680	1	0	0.994	WP_005661152.1
LctP	Hi2019		RefSeq	NZ_MZIU01000021.1	WP_080316027.1	lactate permease LctP family transporter		GCF_002985805.1	1029	1029	1	0	0.9906	WP_080316027.1
Dld	Hi2019		RefSeq	NZ_MZIU01000009.1	WP_005659673.1	D-lactate dehydrogenase		GCF_002985805.1	1174	1174	1	0	0.9965	WP_005659673.1
LldD	Hi2019	4	RefSeq	NZ_MZIT01000022.1	WP_011272772.1	FMN-dependent L-lactate dehydrogenase LldD	5P27H1	GCF_002985845.1	778	778	1	0	0.9948	WP_011272772.1
LdhA	Hi2019		RefSeq	NZ_MZIT01000022.1	WP_005661152.1	2-hydroxyacid dehydrogenase		GCF_002985845.1	680	680	1	0	0.994	WP_005661152.1
LctP	Hi2019		RefSeq	NZ_MZIT01000029.1	WP_080316027.1	lactate permease LctP family transporter		GCF_002985845.1	1029	1029	1	0	0.9906	WP_080316027.1
Dld	Hi2019		RefSeq	NZ_MZIT01000015.1	WP_005659673.1	D-lactate dehydrogenase		GCF_002985845.1	1174	1174	1	0	0.9965	WP_005659673.1
LldD	Hi2019	4	RefSeq	NZ_CP020008.1	WP_042593664.1	FMN-dependent L-lactate dehydrogenase LldD	5P28H1	GCF_002966615.1	777	777	1	0	0.9921	WP_042593664.1
LdhA	Hi2019		RefSeq	NZ_CP020008.1	WP_005661152.1	2-hydroxyacid dehydrogenase		GCF_002966615.1	680	680	1	0	0.994	WP_005661152.1
LctP	Hi2019		RefSeq	NZ_CP020008.1	WP_105182688.1	lactate permease LctP family transporter		GCF_002966615.1	1030	1030	1	0	0.9944	WP_105182688.1
Dld	Hi2019		RefSeq	NZ_CP020008.1	WP_005659673.1	D-lactate dehydrogenase		GCF_002966615.1	1174	1174	1	0	0.9965	WP_005659673.1
LldD	Hi2019	4	RefSeq	NZ_CP020009.1	WP_042593664.1	FMN-dependent L-lactate dehydrogenase LldD	5P54H1	GCF_002966635.1	777	777	1	0	0.9921	WP_042593664.1
LdhA	Hi2019		RefSeq	NZ_CP020009.1	WP_005661152.1	2-hydroxyacid dehydrogenase		GCF_002966635.1	680	680	1	0	0.994	WP_005661152.1
LctP	Hi2019		RefSeq	NZ_CP020009.1	WP_105182688.1	lactate permease LctP family transporter		GCF_002966635.1	1030	1030	1	0	0.9944	WP_105182688.1
Dld	Hi2019		RefSeq	NZ_CP020009.1	WP_005659673.1	D-lactate dehydrogenase		GCF_002966635.1	1174	1174	1	0	0.9965	WP_005659673.1
LldD	Hi2019	4	RefSeq	NZ_QWMS01000018.1	WP_005671721.1	FMN-dependent L-lactate dehydrogenase LldD	60051_BAL_Hi1	GCF_004802435.1	780	780	1	0	0.9974	WP_005671721.1
LdhA	E. coli		RefSeq	NZ_QWMS01000018.1	WP_005672300.1	2-hydroxyacid dehydrogenase		GCF_004802435.1	505	505	0.99	0	0.7086	WP_005672300.1
LctP	Hi2019		RefSeq	NZ_QWMS01000019.1	WP_080359245.1	lactate permease LctP family transporter		GCF_004802435.1	1030	1030	1	0	0.9944	WP_080359245.1
Dld	Hi2019		RefSeq	NZ_QWMS01000020.1	WP_044364329.1	D-lactate dehydrogenase		GCF_004802435.1	1172	1172	1	0	0.9929	WP_044364329.1
LldD	Hi2019	4	RefSeq	NZ_QWMT01000015.1	WP_005671721.1	FMN-dependent L-lactate dehydrogenase LldD	60051_NP_Hi1	GCF_004802205.1	780	780	1	0	0.9974	WP_005671721.1
LdhA	E. coli		RefSeq	NZ_QWMT01000015.1	WP_005672300.1	2-hydroxyacid dehydrogenase		GCF_004802205.1	505	505	0.99	0	0.7086	WP_005672300.1
LctP	Hi2019		RefSeq	NZ_QWMT01000017.1	WP_080359245.1	lactate permease LctP family transporter		GCF_004802205.1	1030	1030	1	0	0.9944	WP_080359245.1
Dld	Hi2019		RefSeq	NZ_QWMT01000018.1	WP_044364329.1	D-lactate dehydrogenase		GCF_004802205.1	1172	1172	1	0	0.9929	WP_044364329.1
LldD	Hi2019	4	RefSeq	NZ_QWMQ01000021.1	WP_011272772.1	FMN-dependent L-lactate dehydrogenase LldD	60068_BAL_Hi1	GCF_004802165.1	778	778	1	0	0.9948	WP_011272772.1
LdhA	Hi2019		RefSeq	NZ_QWMQ01000021.1	WP_005661152.1	2-hydroxyacid dehydrogenase		GCF_004802165.1	680	680	1	0	0.994	WP_005661152.1
LctP	Hi2019		RefSeq	NZ_QWMQ01000001.1	WP_105892752.1	lactate permease LctP family transporter		GCF_004802165.1	1026	1026	1	0	0.9887	WP_105892752.1
Dld	Hi2019		RefSeq	NZ_QWMQ01000019.1	WP_005659673.1	D-lactate dehydrogenase		GCF_004802165.1	1174	1174	1	0	0.9965	WP_005659673.1
LldD	Hi2019	4	RefSeq	NZ_QWMR01000015.1	WP_011272772.1	FMN-dependent L-lactate dehydrogenase LldD	60068_NP_Hi3	GCF_004802145.1	778	778	1	0	0.9948	WP_011272772.1
LdhA	Hi2019		RefSeq	NZ_QWMR01000015.1	WP_005661152.1	2-hydroxyacid dehydrogenase		GCF_004802145.1	680	680	1	0	0.994	WP_005661152.1
LctP	Hi2019		RefSeq	NZ_QWMR01000001.1	WP_105892752.1	lactate permease LctP family transporter		GCF_004802145.1	1026	1026	1	0	0.9887	WP_105892752.1
Dld	Hi2019		RefSeq	NZ_QWMR01000013.1	WP_005659673.1	D-lactate dehydrogenase		GCF_004802145.1	1174	1174	1	0	0.9965	WP_005659673.1
LldD	Hi2019	4	RefSeq	NZ_QWMO01000014.1	WP_011272772.1	FMN-dependent L-lactate dehydrogenase LldD	60069_BAL_Hi1	GCF_004802445.1	778	778	1	0	0.9948	WP_011272772.1
LdhA	Hi2019		RefSeq	NZ_QWMO01000014.1	WP_005663181.1	2-hydroxyacid dehydrogenase		GCF_004802445.1	679	679	1	0	0.997	WP_005663181.1
LctP	Hi2019		RefSeq	NZ_QWMO01000012.1	WP_080358510.1	L-lactate permease		GCF_004802445.1	1028	1028	1	0	0.9906	WP_080358510.1
Dld	Hi2019		RefSeq	NZ_QWMO01000013.1	WP_005687360.1	D-lactate dehydrogenase		GCF_004802445.1	1169	1169	1	0	0.9911	WP_005687360.1
LldD	Hi2019	4	RefSeq	NZ_QWMP01000014.1	WP_011272772.1	FMN-dependent L-lactate dehydrogenase LldD	60069_NP_Hi2	GCF_004802085.1	778	778	1	0	0.9948	WP_011272772.1
LdhA	Hi2019		RefSeq	NZ_QWMP01000014.1	WP_005663181.1	2-hydroxyacid dehydrogenase		GCF_004802085.1	679	679	1	0	0.997	WP_005663181.1
LctP	Hi2019		RefSeq	NZ_QWMP01000013.1	WP_080358510.1	L-lactate permease		GCF_004802085.1	1028	1028	1	0	0.9906	WP_080358510.1
Dld	Hi2019		RefSeq	NZ_QWMP01000015.1	WP_005687360.1	D-lactate dehydrogenase		GCF_004802085.1	1169	1169	1	0	0.9911	WP_005687360.1
LldD	Hi2019	4	RefSeq	NZ_QWMM01000014.1	WP_005657875.1	FMN-dependent L-lactate dehydrogenase LldD	60294_BAL_Hi1	GCF_004802065.1	784	784	1	0	1	WP_005657875.1
LdhA	E. coli		RefSeq	NZ_QWMM01000016.1	WP_040034074.1	2-hydroxyacid dehydrogenase		GCF_004802065.1	505	505	0.99	0	0.7086	WP_040034074.1
LctP	Hi2019		RefSeq	NZ_QWMM01000009.1	WP_080306606.1	lactate permease LctP family transporter		GCF_004802065.1	1028	1028	1	0	0.9906	WP_080306606.1
Dld	Hi2019		RefSeq	NZ_QWMM01000011.1	WP_005659673.1	D-lactate dehydrogenase		GCF_004802065.1	1174	1174	1	0	0.9965	WP_005659673.1
LldD	Hi2019	4	RefSeq	NZ_QWMN01000017.1	WP_005657875.1	FMN-dependent L-lactate dehydrogenase LldD	60294_NP_Hi1	GCF_004802405.1	784	784	1	0	1	WP_005657875.1
LdhA	E. coli		RefSeq	NZ_QWMN01000002.1	WP_040034074.1	2-hydroxyacid dehydrogenase		GCF_004802405.1	505	505	0.99	0	0.7086	WP_040034074.1
LctP	Hi2019		RefSeq	NZ_QWMN01000013.1	WP_080306606.1	lactate permease LctP family transporter		GCF_004802405.1	1028	1028	1	0	0.9906	WP_080306606.1
Dld	Hi2019		RefSeq	NZ_QWMN01000001.1	WP_005659673.1	D-lactate dehydrogenase		GCF_004802405.1	1174	1174	1	0	0.9965	WP_005659673.1
LldD	Hi2019	4	RefSeq	NZ_JXCI01000017.1	WP_005657875.1	FMN-dependent L-lactate dehydrogenase LldD	60294N1	GCF_000818925.1	784	784	1	0	1	WP_005657875.1
LdhA	E. coli		RefSeq	NZ_JXCI01000002.1	WP_040034074.1	2-hydroxyacid dehydrogenase		GCF_000818925.1	505	505	0.99	0	0.7086	WP_040034074.1
LctP	Hi2019		RefSeq	NZ_JXCI01000013.1	WP_080306606.1	lactate permease LctP family transporter		GCF_000818925.1	1028	1028	1	0	0.9906	WP_080306606.1
Dld	Hi2019		RefSeq	NZ_JXCI01000001.1	WP_005659673.1	D-lactate dehydrogenase		GCF_000818925.1	1174	1174	1	0	0.9965	WP_005659673.1
LldD	Hi2019	4	RefSeq	NZ_QWMK01000007.1	WP_005649913.1	FMN-dependent L-lactate dehydrogenase LldD	60295_BAL_Hi1	GCF_004802095.1	780	780	1	0	0.9974	WP_005649913.1
LdhA	Hi2019		RefSeq	NZ_QWMK01000009.1	WP_136438040.1	2-hydroxyacid dehydrogenase		GCF_004802095.1	678	678	1	0	0.994	WP_136438040.1
LctP	Hi2019		RefSeq	NZ_QWMK01000001.1	WP_136437154.1	lactate permease LctP family transporter		GCF_004802095.1	1023	1023	1	0	0.9831	WP_136437154.1
Dld	Hi2019		RefSeq	NZ_QWMK01000005.1	WP_136437536.1	D-lactate dehydrogenase		GCF_004802095.1	1166	1166	1	0	0.9911	WP_136437536.1
LldD	Hi2019	4	RefSeq	NZ_QWML01000011.1	WP_005649913.1	FMN-dependent L-lactate dehydrogenase LldD	60295_NP_Hi1	GCF_004802075.1	780	780	1	0	0.9974	WP_005649913.1
LdhA	Hi2019		RefSeq	NZ_QWML01000013.1	WP_136438040.1	2-hydroxyacid dehydrogenase		GCF_004802075.1	678	678	1	0	0.994	WP_136438040.1
LctP	Hi2019		RefSeq	NZ_QWML01000001.1	WP_136437154.1	lactate permease LctP family transporter		GCF_004802075.1	1023	1023	1	0	0.9831	WP_136437154.1
Dld	Hi2019		RefSeq	NZ_QWML01000009.1	WP_136437536.1	D-lactate dehydrogenase		GCF_004802075.1	1166	1166	1	0	0.9911	WP_136437536.1
LldD	Hi2019	4	RefSeq	NZ_QWMI01000005.1	WP_005657875.1	FMN-dependent L-lactate dehydrogenase LldD	60316_BAL_Hi1	GCF_004801985.1	784	784	1	0	1	WP_005657875.1
LdhA	E. coli		RefSeq	NZ_QWMI01000014.1	WP_005658379.1	2-hydroxyacid dehydrogenase		GCF_004801985.1	505	505	0.99	0	0.7086	WP_005658379.1
LctP	Hi2019		RefSeq	NZ_QWMI01000015.1	WP_005657092.1	lactate permease LctP family transporter		GCF_004801985.1	1025	1025	1	0	0.985	WP_005657092.1
Dld	Hi2019		RefSeq	NZ_QWMI01000001.1	WP_005657639.1	D-lactate dehydrogenase		GCF_004801985.1	1169	1169	1	0	0.9911	WP_005657639.1
LldD	Hi2019	4	RefSeq	NZ_QWMJ01000009.1	WP_005657875.1	FMN-dependent L-lactate dehydrogenase LldD	60316_NP_Hi1	GCF_004802005.1	784	784	1	0	1	WP_005657875.1
LdhA	E. coli		RefSeq	NZ_QWMJ01000017.1	WP_005658379.1	2-hydroxyacid dehydrogenase		GCF_004802005.1	505	505	0.99	0	0.7086	WP_005658379.1
LctP	Hi2019		RefSeq	NZ_QWMJ01000018.1	WP_005657092.1	lactate permease LctP family transporter		GCF_004802005.1	1025	1025	1	0	0.985	WP_005657092.1
Dld	Hi2019		RefSeq	NZ_QWMJ01000001.1	WP_005657639.1	D-lactate dehydrogenase		GCF_004802005.1	1169	1169	1	0	0.9911	WP_005657639.1
LldD	Hi2019	4	RefSeq	NZ_QWMG01000007.1	WP_005649913.1	FMN-dependent L-lactate dehydrogenase LldD	60362_BAL_Hi2	GCF_004802015.1	780	780	1	0	0.9974	WP_005649913.1
LdhA	Hi2019		RefSeq	NZ_QWMG01000007.1	WP_038439587.1	2-hydroxyacid dehydrogenase		GCF_004802015.1	678	678	1	0	0.997	WP_038439587.1
LctP	Hi2019		RefSeq	NZ_QWMG01000004.1	WP_085024662.1	lactate permease LctP family transporter		GCF_004802015.1	1028	1028	1	0	0.9925	WP_085024662.1
Dld	Hi2019		RefSeq	NZ_QWMG01000005.1	WP_038439705.1	D-lactate dehydrogenase		GCF_004802015.1	1170	1170	1	0	0.9894	WP_038439705.1
LldD	Hi2019	4	RefSeq	NZ_QWMH01000004.1	WP_005649913.1	FMN-dependent L-lactate dehydrogenase LldD	60362_NP_Hi1	GCF_004802395.1	780	780	1	0	0.9974	WP_005649913.1
LdhA	Hi2019		RefSeq	NZ_QWMH01000004.1	WP_038439587.1	2-hydroxyacid dehydrogenase		GCF_004802395.1	678	678	1	0	0.997	WP_038439587.1
LctP	Hi2019		RefSeq	NZ_QWMH01000002.1	WP_085024662.1	lactate permease LctP family transporter		GCF_004802395.1	1028	1028	1	0	0.9925	WP_085024662.1
Dld	Hi2019		RefSeq	NZ_QWMH01000006.1	WP_038439705.1	D-lactate dehydrogenase		GCF_004802395.1	1170	1170	1	0	0.9894	WP_038439705.1
LldD	Hi2019	4	RefSeq	NZ_QWME01000014.1	WP_005649913.1	FMN-dependent L-lactate dehydrogenase LldD	60370_BAL_Hi2	GCF_004802355.1	780	780	1	0	0.9974	WP_005649913.1
LdhA	E. coli		RefSeq	NZ_QWME01000014.1	WP_005672300.1	2-hydroxyacid dehydrogenase		GCF_004802355.1	505	505	0.99	0	0.7086	WP_005672300.1
LctP	Hi2019		RefSeq	NZ_QWME01000001.1	WP_074032810.1	lactate permease LctP family transporter		GCF_004802355.1	1031	1031	1	0	0.9944	WP_074032810.1
Dld	Hi2019		RefSeq	NZ_QWME01000009.1	WP_005659673.1	D-lactate dehydrogenase		GCF_004802355.1	1174	1174	1	0	0.9965	WP_005659673.1
LldD	Hi2019	4	RefSeq	NZ_QWMF01000012.1	WP_136449971.1	FMN-dependent L-lactate dehydrogenase LldD	60370_NP_Hi2	GCF_004802365.1	775	775	1	0	0.9921	WP_136449971.1
LdhA	E. coli		RefSeq	NZ_QWMF01000012.1	WP_005672300.1	2-hydroxyacid dehydrogenase		GCF_004802365.1	505	505	0.99	0	0.7086	WP_005672300.1
LctP	Hi2019		RefSeq	NZ_QWMF01000001.1	WP_074032810.1	lactate permease LctP family transporter		GCF_004802365.1	1031	1031	1	0	0.9944	WP_074032810.1
Dld	Hi2019		RefSeq	NZ_QWMF01000002.1	WP_005659673.1	D-lactate dehydrogenase		GCF_004802365.1	1174	1174	1	0	0.9965	WP_005659673.1
LldD	Hi2019	4	RefSeq	NZ_QWMC01000013.1	WP_005657875.1	FMN-dependent L-lactate dehydrogenase LldD	60373_BAL_Hi1	GCF_004802295.1	784	784	1	0	1	WP_005657875.1
LdhA	E. coli		RefSeq	NZ_QWMC01000013.1	WP_136429938.1	2-hydroxyacid dehydrogenase		GCF_004802295.1	502	502	0.99	4e-180	0.7086	WP_136429938.1
LctP	Hi2019		RefSeq	NZ_QWMC01000009.1	WP_136429848.1	lactate permease LctP family transporter		GCF_004802295.1	1025	1025	1	0	0.985	WP_136429848.1
Dld	Hi2019		RefSeq	NZ_QWMC01000011.1	WP_044364329.1	D-lactate dehydrogenase		GCF_004802295.1	1172	1172	1	0	0.9929	WP_044364329.1
LldD	Hi2019	4	RefSeq	NZ_QWMA01000022.1	WP_011272772.1	FMN-dependent L-lactate dehydrogenase LldD	60373_BAL_Hi4	GCF_004802235.1	778	778	1	0	0.9948	WP_011272772.1
LdhA	Hi2019		RefSeq	NZ_QWMA01000022.1	WP_005661152.1	2-hydroxyacid dehydrogenase		GCF_004802235.1	680	680	1	0	0.994	WP_005661152.1
LctP	Hi2019		RefSeq	NZ_QWMA01000001.1	WP_080316027.1	lactate permease LctP family transporter		GCF_004802235.1	1029	1029	1	0	0.9906	WP_080316027.1
Dld	Hi2019		RefSeq	NZ_QWMA01000012.1	WP_005659673.1	D-lactate dehydrogenase		GCF_004802235.1	1174	1174	1	0	0.9965	WP_005659673.1
LldD	Hi2019	4	RefSeq	NZ_QWMD01000009.1	WP_005657875.1	FMN-dependent L-lactate dehydrogenase LldD	60373_NP_Hi1	GCF_004802305.1	784	784	1	0	1	WP_005657875.1
LdhA	E. coli		RefSeq	NZ_QWMD01000009.1	WP_136429938.1	2-hydroxyacid dehydrogenase		GCF_004802305.1	502	502	0.99	4e-180	0.7086	WP_136429938.1
LctP	Hi2019		RefSeq	NZ_QWMD01000006.1	WP_136429848.1	lactate permease LctP family transporter		GCF_004802305.1	1025	1025	1	0	0.985	WP_136429848.1
Dld	Hi2019		RefSeq	NZ_QWMD01000007.1	WP_044364329.1	D-lactate dehydrogenase		GCF_004802305.1	1172	1172	1	0	0.9929	WP_044364329.1
LldD	Hi2019	4	RefSeq	NZ_QWMB01000024.1	WP_011272772.1	FMN-dependent L-lactate dehydrogenase LldD	60373_NP_Hi3	GCF_004802285.1	778	778	1	0	0.9948	WP_011272772.1
LdhA	Hi2019		RefSeq	NZ_QWMB01000024.1	WP_005661152.1	2-hydroxyacid dehydrogenase		GCF_004802285.1	680	680	1	0	0.994	WP_005661152.1
LctP	Hi2019		RefSeq	NZ_QWMB01000001.1	WP_080316027.1	lactate permease LctP family transporter		GCF_004802285.1	1029	1029	1	0	0.9906	WP_080316027.1
Dld	Hi2019		RefSeq	NZ_QWMB01000012.1	WP_005659673.1	D-lactate dehydrogenase		GCF_004802285.1	1174	1174	1	0	0.9965	WP_005659673.1
LldD	Hi2019	4	RefSeq	NZ_JUZZ01000013.1	WP_011272772.1	FMN-dependent L-lactate dehydrogenase LldD	614_HPAR	GCF_001071435.1	778	778	1	0	0.9948	WP_011272772.1
LdhA	Hi2019		RefSeq	NZ_JUZZ01000030.1	WP_005654781.1	2-hydroxyacid dehydrogenase		GCF_001071435.1	142	142	0.95	3e-39	0.3077	WP_005654781.1
LctP	Hi2019		RefSeq	NZ_JUZZ01000040.1	WP_080353372.1	lactate permease LctP family transporter		GCF_001071435.1	1030	1030	1	0	0.9906	WP_080353372.1
Dld	Hi2019		RefSeq	NZ_JUZZ01000022.1	WP_005659673.1	D-lactate dehydrogenase		GCF_001071435.1	1174	1174	1	0	0.9965	WP_005659673.1
LldD	Hi2019	4	RefSeq	NZ_JUZY01000046.1	WP_011272772.1	FMN-dependent L-lactate dehydrogenase LldD	615_HINF	GCF_001055485.1	778	778	1	0	0.9948	WP_011272772.1
LdhA	Hi2019		RefSeq	NZ_JUZY01000048.1	WP_005661152.1	2-hydroxyacid dehydrogenase		GCF_001055485.1	680	680	1	0	0.994	WP_005661152.1
LctP	Hi2019		RefSeq	NZ_JUZY01000010.1	WP_005689236.1	lactate permease LctP family transporter		GCF_001055485.1	1028	1028	1	0	0.9925	WP_005689236.1
Dld	Hi2019		RefSeq	NZ_JUZY01000007.1	WP_048940756.1	D-lactate dehydrogenase		GCF_001055485.1	1172	1172	1	0	0.9947	WP_048940756.1
LldD	Hi2019	4	RefSeq	NZ_NECE01000102.1	WP_005657875.1	FMN-dependent L-lactate dehydrogenase LldD	63P35H1	GCF_002985855.1	784	784	1	0	1	WP_005657875.1
LdhA	Hi2019		RefSeq	NZ_NECE01000050.1	WP_005661152.1	2-hydroxyacid dehydrogenase		GCF_002985855.1	680	680	1	0	0.994	WP_005661152.1
LctP	Hi2019		RefSeq	NZ_NECE01000100.1	WP_005660491.1	lactate permease LctP family transporter		GCF_002985855.1	1028	1028	1	0	0.9925	WP_005660491.1
Dld	Hi2019		RefSeq	NZ_NECE01000008.1	WP_005659673.1	D-lactate dehydrogenase		GCF_002985855.1	1174	1174	1	0	0.9965	WP_005659673.1
LldD	Hi2019	4	RefSeq	NZ_NECF01000093.1	WP_005657875.1	FMN-dependent L-lactate dehydrogenase LldD	63P46H1	GCF_002988555.1	784	784	1	0	1	WP_005657875.1
LdhA	E. coli		RefSeq	NZ_NECF01000066.1	WP_005658379.1	2-hydroxyacid dehydrogenase		GCF_002988555.1	505	505	0.99	0	0.7086	WP_005658379.1
LctP	Hi2019		RefSeq	NZ_NECF01000058.1	WP_085024662.1	lactate permease LctP family transporter		GCF_002988555.1	1028	1028	1	0	0.9925	WP_085024662.1
Dld	Hi2019		RefSeq	NZ_NECF01000092.1	WP_005657639.1	D-lactate dehydrogenase		GCF_002988555.1	1169	1169	1	0	0.9911	WP_005657639.1
LldD	Hi2019	4	RefSeq	NZ_MZIS01000001.1	WP_005649913.1	FMN-dependent L-lactate dehydrogenase LldD	63P50H1	GCF_002988525.1	780	780	1	0	0.9974	WP_005649913.1
LdhA	E. coli		RefSeq	NZ_MZIS01000001.1	WP_005658379.1	2-hydroxyacid dehydrogenase		GCF_002988525.1	505	505	0.99	0	0.7086	WP_005658379.1
LctP	Hi2019		RefSeq	NZ_MZIS01000048.1	WP_105894959.1	L-lactate permease		GCF_002988525.1	1027	1027	1	0	0.9906	WP_105894959.1
Dld	Hi2019		INSDC	MZIS01000018.1	PRL07388.1	D-lactate dehydrogenase		GCA_002988525.1	977	977	0.83	0	0.9957	PRJ49484.1
LldD	E. coli	4	RefSeq	NZ_MZIR01000022.1	WP_005649913.1	FMN-dependent L-lactate dehydrogenase LldD	63P90H1	GCF_002985895.1	615	615	0.94	0	0.7606	WP_005649913.88
LdhA	E. coli		RefSeq	NZ_MZIR01000022.1	WP_005658379.1	2-hydroxyacid dehydrogenase		GCF_002985895.1	505	505	0.99	0	0.7086	WP_005658379.1
LctP	Hi2019		RefSeq	NZ_MZIR01000006.1	WP_105894959.1	L-lactate permease		GCF_002985895.1	1027	1027	1	0	0.9906	WP_105894959.1
Dld	Hi2019		INSDC	MZIR01000008.1	PRL06908.1	D-lactate dehydrogenase		GCA_002985895.1	977	977	0.83	0	0.9957	PRJ49484.1
LldD	Hi2019	4	RefSeq	NZ_QWLY01000012.1	WP_005649913.1	FMN-dependent L-lactate dehydrogenase LldD	65001_BAL_Hi1	GCF_004802265.1	780	780	1	0	0.9974	WP_005649913.1
LdhA	Hi2019		RefSeq	NZ_QWLY01000012.1	WP_005649714.1	2-hydroxyacid dehydrogenase		GCF_004802265.1	680	680	1	0	0.994	WP_005649714.1
LctP	Hi2019		RefSeq	NZ_QWLY01000010.1	WP_129895564.1	lactate permease LctP family transporter		GCF_004802265.1	1032	1032	1	0	0.9944	WP_129895564.1
Dld	Hi2019		RefSeq	NZ_QWLY01000009.1	WP_005650117.1	D-lactate dehydrogenase		GCF_004802265.1	1170	1170	1	0	0.9947	WP_005650117.1
LldD	Hi2019	4	RefSeq	NZ_QWLZ01000010.1	WP_005649913.1	FMN-dependent L-lactate dehydrogenase LldD	65001_NP_Hi2	GCF_004801995.1	780	780	1	0	0.9974	WP_005649913.1
LdhA	Hi2019		RefSeq	NZ_QWLZ01000010.1	WP_005649714.1	2-hydroxyacid dehydrogenase		GCF_004801995.1	680	680	1	0	0.994	WP_005649714.1
LctP	Hi2019		RefSeq	NZ_QWLZ01000001.1	WP_129895564.1	lactate permease LctP family transporter		GCF_004801995.1	1032	1032	1	0	0.9944	WP_129895564.1
Dld	Hi2019		RefSeq	NZ_QWLZ01000001.1	WP_005650117.1	D-lactate dehydrogenase		GCF_004801995.1	1170	1170	1	0	0.9947	WP_005650117.1
LldD	Hi2019	4	RefSeq	NZ_MPJG01000004.1	WP_011272772.1	FMN-dependent L-lactate dehydrogenase LldD	65234 B Hi-2	GCF_001949875.1	778	778	1	0	0.9948	WP_011272772.1
LdhA	Hi2019		RefSeq	NZ_MPJG01000002.1	WP_005654781.1	2-hydroxyacid dehydrogenase		GCF_001949875.1	142	142	0.95	3e-39	0.3077	WP_005654781.1
LctP	Hi2019		RefSeq	NZ_MPJG01000001.1	WP_075913105.1	L-lactate permease		GCF_001949875.1	1025	1025	1	0	0.9868	WP_075913105.1
Dld	Hi2019		RefSeq	NZ_MPJG01000001.1	WP_005659673.1	D-lactate dehydrogenase		GCF_001949875.1	1174	1174	1	0	0.9965	WP_005659673.1
LldD	Hi2019	4	RefSeq	NZ_MPJH01000004.1	WP_011272772.1	FMN-dependent L-lactate dehydrogenase LldD	65234 N Hi-1	GCF_001949825.1	778	778	1	0	0.9948	WP_011272772.1
LdhA	Hi2019		RefSeq	NZ_MPJH01000003.1	WP_005654781.1	2-hydroxyacid dehydrogenase		GCF_001949825.1	142	142	0.95	3e-39	0.3077	WP_005654781.1
LctP	Hi2019		RefSeq	NZ_MPJH01000001.1	WP_075913105.1	L-lactate permease		GCF_001949825.1	1025	1025	1	0	0.9868	WP_075913105.1
Dld	Hi2019		RefSeq	NZ_MPJH01000001.1	WP_005659673.1	D-lactate dehydrogenase		GCF_001949825.1	1174	1174	1	0	0.9965	WP_005659673.1
LldD	Hi2019	4	RefSeq	NZ_QWLW01000004.1	WP_005649913.1	FMN-dependent L-lactate dehydrogenase LldD	65290_BAL_Hi4	GCF_004802155.1	780	780	1	0	0.9974	WP_005649913.1
LdhA	E. coli		RefSeq	NZ_QWLW01000004.1	WP_021034971.1	2-hydroxyacid dehydrogenase		GCF_004802155.1	500	500	0.99	2e-179	0.7025	WP_021034971.1
LctP	Hi2019		RefSeq	NZ_QWLW01000001.1	WP_080316864.1	lactate permease LctP family transporter		GCF_004802155.1	1030	1030	1	0	0.9925	WP_080316864.1
Dld	Hi2019		RefSeq	NZ_QWLW01000001.1	WP_136429290.1	D-lactate dehydrogenase		GCF_004802155.1	1167	1167	1	0	0.9911	WP_136429290.1
LldD	Hi2019	4	RefSeq	NZ_QWLX01000003.1	WP_005649913.1	FMN-dependent L-lactate dehydrogenase LldD	65290_NP_Hi3	GCF_004802225.1	780	780	1	0	0.9974	WP_005649913.1
LdhA	E. coli		RefSeq	NZ_QWLX01000003.1	WP_021034971.1	2-hydroxyacid dehydrogenase		GCF_004802225.1	500	500	0.99	2e-179	0.7025	WP_021034971.1
LctP	Hi2019		RefSeq	NZ_QWLX01000001.1	WP_080316864.1	lactate permease LctP family transporter		GCF_004802225.1	1030	1030	1	0	0.9925	WP_080316864.1
Dld	Hi2019		RefSeq	NZ_QWLX01000001.1	WP_136429290.1	D-lactate dehydrogenase		GCF_004802225.1	1167	1167	1	0	0.9911	WP_136429290.1
LldD	Hi2019	4	RefSeq	NZ_MPJI01000009.1	WP_005649913.1	FMN-dependent L-lactate dehydrogenase LldD	65373 B Hi-3	GCF_001949855.1	780	780	1	0	0.9974	WP_005649913.1
LdhA	E. coli		RefSeq	NZ_MPJI01000009.1	WP_075985586.1	2-hydroxyacid dehydrogenase		GCF_001949855.1	506	506	0.99	0	0.7086	WP_075985586.1
LctP	Hi2019		RefSeq	NZ_MPJI01000001.1	WP_075985312.1	L-lactate permease		GCF_001949855.1	1028	1028	1	0	0.9925	WP_075985312.1
Dld	Hi2019		RefSeq	NZ_MPJI01000001.1	WP_005650117.1	D-lactate dehydrogenase		GCF_001949855.1	1170	1170	1	0	0.9947	WP_005650117.1
LldD	Hi2019	4	RefSeq	NZ_NECG01000073.1	WP_005657875.1	FMN-dependent L-lactate dehydrogenase LldD	66P36H1	GCF_002985925.1	784	784	1	0	1	WP_005657875.1
LdhA	E. coli		RefSeq	NZ_NECG01000051.1	WP_005672300.1	2-hydroxyacid dehydrogenase		GCF_002985925.1	505	505	0.99	0	0.7086	WP_005672300.1
LctP	Hi2019		RefSeq	NZ_NECG01000065.1	WP_005689236.1	lactate permease LctP family transporter		GCF_002985925.1	1028	1028	1	0	0.9925	WP_005689236.1
Dld	Hi2019		RefSeq	NZ_NECG01000024.1	WP_005689561.1	D-lactate dehydrogenase		GCF_002985925.1	1171	1171	1	0	0.9965	WP_005689561.1
LldD	Hi2019	4	RefSeq	NZ_NECH01000039.1	WP_005649913.1	FMN-dependent L-lactate dehydrogenase LldD	67P10H4	GCF_002985955.1	780	780	1	0	0.9974	WP_005649913.1
LdhA	E. coli		RefSeq	NZ_NECH01000039.1	WP_005658379.1	2-hydroxyacid dehydrogenase		GCF_002985955.1	505	505	0.99	0	0.7086	WP_005658379.1
LctP	Hi2019		RefSeq	NZ_NECH01000035.1	WP_005686550.1	lactate permease LctP family transporter		GCF_002985955.1	1028	1028	1	0	0.9906	WP_005686550.1
Dld	Hi2019		RefSeq	NZ_NECH01000072.1	WP_005687360.1	D-lactate dehydrogenase		GCF_002985955.1	1169	1169	1	0	0.9911	WP_005687360.1
LldD	Hi2019	4	RefSeq	NZ_MZIQ01000040.1	WP_105897215.1	FMN-dependent L-lactate dehydrogenase LldD	67P10H5	GCF_002988575.1	718	718	0.91	0	1	WP_105897215.1
LdhA	E. coli		RefSeq	NZ_MZIQ01000200.1	WP_005658379.1	2-hydroxyacid dehydrogenase		GCF_002988575.1	505	505	0.99	0	0.7086	WP_005658379.1
LctP	Hi2019		RefSeq	NZ_MZIQ01000256.1	WP_005657092.1	lactate permease LctP family transporter		GCF_002988575.1	1025	1025	1	0	0.985	WP_005657092.1
Dld	Hi2019		RefSeq	NZ_MZIQ01000118.1	WP_005657639.1	D-lactate dehydrogenase		GCF_002988575.1	1169	1169	1	0	0.9911	WP_005657639.1
LldD	Hi2019	4	RefSeq	NZ_MZIP01000031.1	WP_005649913.1	FMN-dependent L-lactate dehydrogenase LldD	67P23H1	GCF_002988595.1	780	780	1	0	0.9974	WP_005649913.1
LdhA	E. coli		RefSeq	NZ_MZIP01000031.1	WP_005658379.1	2-hydroxyacid dehydrogenase		GCF_002988595.1	505	505	0.99	0	0.7086	WP_005658379.1
LctP	Hi2019		RefSeq	NZ_MZIP01000052.1	WP_005686550.1	lactate permease LctP family transporter		GCF_002988595.1	1028	1028	1	0	0.9906	WP_005686550.1
Dld	Hi2019		RefSeq	NZ_MZIP01000044.1	WP_005687360.1	D-lactate dehydrogenase		GCF_002988595.1	1169	1169	1	0	0.9911	WP_005687360.1
LldD	Hi2019	4	RefSeq	NZ_CP020010.1	WP_011272772.1	FMN-dependent L-lactate dehydrogenase LldD	67P38H1	GCF_002966655.1	778	778	1	0	0.9948	WP_011272772.1
LdhA	Hi2019		RefSeq	NZ_CP020010.1	WP_005663181.1	2-hydroxyacid dehydrogenase		GCF_002966655.1	679	679	1	0	0.997	WP_005663181.1
LctP	Hi2019		RefSeq	NZ_CP020010.1	WP_080358510.1	L-lactate permease		GCF_002966655.1	1028	1028	1	0	0.9906	WP_080358510.1
Dld	Hi2019		RefSeq	NZ_CP020010.1	WP_005687360.1	D-lactate dehydrogenase		GCF_002966655.1	1169	1169	1	0	0.9911	WP_005687360.1
LldD	Hi2019	4	RefSeq	NZ_MZIO01000050.1	WP_005657875.1	FMN-dependent L-lactate dehydrogenase LldD	67P50H1	GCF_002986055.1	784	784	1	0	1	WP_005657875.1
LdhA	E. coli		RefSeq	NZ_MZIO01000069.1	WP_005658379.1	2-hydroxyacid dehydrogenase		GCF_002986055.1	505	505	0.99	0	0.7086	WP_005658379.1
LctP	Hi2019		RefSeq	NZ_MZIO01000013.1	WP_005657092.1	lactate permease LctP family transporter		GCF_002986055.1	1025	1025	1	0	0.985	WP_005657092.1
Dld	Hi2019		RefSeq	NZ_MZIO01000057.1	WP_005657639.1	D-lactate dehydrogenase		GCF_002986055.1	1169	1169	1	0	0.9911	WP_005657639.1
LldD	Hi2019	4	RefSeq	NZ_CP020011.1	WP_011272772.1	FMN-dependent L-lactate dehydrogenase LldD	67P56H1	GCF_002966675.1	778	778	1	0	0.9948	WP_011272772.1
LdhA	Hi2019		RefSeq	NZ_CP020011.1	WP_005663181.1	2-hydroxyacid dehydrogenase		GCF_002966675.1	679	679	1	0	0.997	WP_005663181.1
LctP	Hi2019		RefSeq	NZ_CP020011.1	WP_080358510.1	L-lactate permease		GCF_002966675.1	1028	1028	1	0	0.9906	WP_080358510.1
Dld	Hi2019		RefSeq	NZ_CP020011.1	WP_005687360.1	D-lactate dehydrogenase		GCF_002966675.1	1169	1169	1	0	0.9911	WP_005687360.1
LldD	Hi2019	4	RefSeq	NZ_NECI01000082.1	WP_005657875.1	FMN-dependent L-lactate dehydrogenase LldD	68P37H1	GCF_002988615.1	784	784	1	0	1	WP_005657875.1
LdhA	Hi2019		RefSeq	NZ_NECI01000053.1	WP_005661152.1	2-hydroxyacid dehydrogenase		GCF_002988615.1	680	680	1	0	0.994	WP_005661152.1
LctP	Hi2019		RefSeq	NZ_NECI01000008.1	WP_005660491.1	lactate permease LctP family transporter		GCF_002988615.1	1028	1028	1	0	0.9925	WP_005660491.1
Dld	Hi2019		RefSeq	NZ_NECI01000037.1	WP_005659673.1	D-lactate dehydrogenase		GCF_002988615.1	1174	1174	1	0	0.9965	WP_005659673.1
LldD	Hi2019	4	RefSeq	NZ_MZIN01000017.1	WP_011272772.1	FMN-dependent L-lactate dehydrogenase LldD	69P2H1	GCF_002986125.1	778	778	1	0	0.9948	WP_011272772.1
LdhA	Hi2019		RefSeq	NZ_MZIN01000017.1	WP_005661152.1	2-hydroxyacid dehydrogenase		GCF_002986125.1	680	680	1	0	0.994	WP_005661152.1
LctP	Hi2019		RefSeq	NZ_MZIN01000038.1	WP_105892752.1	lactate permease LctP family transporter		GCF_002986125.1	1026	1026	1	0	0.9887	WP_105892752.1
Dld	Hi2019		RefSeq	NZ_MZIN01000007.1	WP_005659673.1	D-lactate dehydrogenase		GCF_002986125.1	1174	1174	1	0	0.9965	WP_005659673.1
LldD	Hi2019	4	RefSeq	NZ_MZIM01000028.1	WP_011272772.1	FMN-dependent L-lactate dehydrogenase LldD	69P7H1	GCF_002986025.1	778	778	1	0	0.9948	WP_011272772.1
LdhA	Hi2019		RefSeq	NZ_MZIM01000028.1	WP_005661152.1	2-hydroxyacid dehydrogenase		GCF_002986025.1	680	680	1	0	0.994	WP_005661152.1
LctP	Hi2019		RefSeq	NZ_MZIM01000038.1	WP_105892752.1	lactate permease LctP family transporter		GCF_002986025.1	1026	1026	1	0	0.9887	WP_105892752.1
Dld	Hi2019		RefSeq	NZ_MZIM01000042.1	WP_005659673.1	D-lactate dehydrogenase		GCF_002986025.1	1174	1174	1	0	0.9965	WP_005659673.1
LldD	Hi2019	4	RefSeq	NZ_ABWW01000012.1	WP_005657875.1	FMN-dependent L-lactate dehydrogenase LldD	6P18H1	GCF_000173335.1	784	784	1	0	1	WP_005657875.1
LdhA	E. coli		RefSeq	NZ_ABWW01000013.1	WP_005672300.1	2-hydroxyacid dehydrogenase		GCF_000173335.1	505	505	0.99	0	0.7086	WP_005672300.1
LctP	Hi2019		RefSeq	NZ_ABWW01000004.1	WP_005689236.1	lactate permease LctP family transporter		GCF_000173335.1	1028	1028	1	0	0.9925	WP_005689236.1
Dld	Hi2019		RefSeq	NZ_ABWW01000006.1	WP_005689561.1	D-lactate dehydrogenase		GCF_000173335.1	1171	1171	1	0	0.9965	WP_005689561.1
LldD	Hi2019	4	RefSeq	NZ_MZIL01000024.1	WP_005657875.1	FMN-dependent L-lactate dehydrogenase LldD	6P22H1	GCF_002986175.1	784	784	1	0	1	WP_005657875.1
LdhA	E. coli		RefSeq	NZ_MZIL01000014.1	WP_005672300.1	2-hydroxyacid dehydrogenase		GCF_002986175.1	505	505	0.99	0	0.7086	WP_005672300.1
LctP	Hi2019		RefSeq	NZ_MZIL01000034.1	WP_005689236.1	lactate permease LctP family transporter		GCF_002986175.1	1028	1028	1	0	0.9925	WP_005689236.1
Dld	Hi2019		RefSeq	NZ_MZIL01000056.1	WP_005689561.1	D-lactate dehydrogenase		GCF_002986175.1	1171	1171	1	0	0.9965	WP_005689561.1
LldD	Hi2019	4	RefSeq	NZ_CP020012.1	WP_005649913.1	FMN-dependent L-lactate dehydrogenase LldD	6P24H2	GCF_002966695.1	780	780	1	0	0.9974	WP_005649913.1
LdhA	E. coli		RefSeq	NZ_CP020012.1	WP_005658379.1	2-hydroxyacid dehydrogenase		GCF_002966695.1	505	505	0.99	0	0.7086	WP_005658379.1
LctP	Hi2019		RefSeq	NZ_CP020012.1	WP_005686550.1	lactate permease LctP family transporter		GCF_002966695.1	1028	1028	1	0	0.9906	WP_005686550.1
Dld	Hi2019		RefSeq	NZ_CP020012.1	WP_005687360.1	D-lactate dehydrogenase		GCF_002966695.1	1169	1169	1	0	0.9911	WP_005687360.1
LldD	Hi2019	4	RefSeq	NZ_CP020013.1	WP_005649913.1	FMN-dependent L-lactate dehydrogenase LldD	6P32H1	GCF_002966715.1	780	780	1	0	0.9974	WP_005649913.1
LdhA	E. coli		RefSeq	NZ_CP020013.1	WP_005658379.1	2-hydroxyacid dehydrogenase		GCF_002966715.1	505	505	0.99	0	0.7086	WP_005658379.1
LctP	Hi2019		RefSeq	NZ_CP020013.1	WP_005686550.1	lactate permease LctP family transporter		GCF_002966715.1	1028	1028	1	0	0.9906	WP_005686550.1
Dld	Hi2019		RefSeq	NZ_CP020013.1	WP_005687360.1	D-lactate dehydrogenase		GCF_002966715.1	1169	1169	1	0	0.9911	WP_005687360.1
LldD	Hi2019	4	RefSeq	NZ_MZIK01000015.1	WP_005657875.1	FMN-dependent L-lactate dehydrogenase LldD	6P5H	GCF_002988635.1	784	784	1	0	1	WP_005657875.1
LdhA	E. coli		RefSeq	NZ_MZIK01000064.1	WP_005672300.1	2-hydroxyacid dehydrogenase		GCF_002988635.1	505	505	0.99	0	0.7086	WP_005672300.1
LctP	Hi2019		RefSeq	NZ_MZIK01000024.1	WP_005689236.1	lactate permease LctP family transporter		GCF_002988635.1	1028	1028	1	0	0.9925	WP_005689236.1
Dld	Hi2019		RefSeq	NZ_MZIK01000056.1	WP_005689561.1	D-lactate dehydrogenase		GCF_002988635.1	1171	1171	1	0	0.9965	WP_005689561.1
LldD	Hi2019	4	RefSeq	NZ_MZIJ01000051.1	WP_011272772.1	FMN-dependent L-lactate dehydrogenase LldD	6P8H2	GCF_002986235.1	778	778	1	0	0.9948	WP_011272772.1
LdhA	Hi2019		RefSeq	NZ_MZIJ01000051.1	WP_014550599.1	2-hydroxyacid dehydrogenase		GCF_002986235.1	678	678	1	0	0.994	WP_014550599.1
LctP	Hi2019		RefSeq	NZ_MZIJ01000005.1	WP_105887651.1	lactate permease LctP family transporter		GCF_002986235.1	1025	1025	1	0	0.985	WP_105887651.1
Dld	Hi2019		RefSeq	NZ_MZIJ01000055.1	WP_005687360.1	D-lactate dehydrogenase		GCF_002986235.1	1169	1169	1	0	0.9911	WP_005687360.1
LldD	Hi2019	4	RefSeq	NZ_MZII01000012.1	WP_011272772.1	FMN-dependent L-lactate dehydrogenase LldD	6P9H1	GCF_002988655.1	778	778	1	0	0.9948	WP_011272772.1
LdhA	Hi2019		RefSeq	NZ_MZII01000049.1	WP_014550599.1	2-hydroxyacid dehydrogenase		GCF_002988655.1	678	678	1	0	0.994	WP_014550599.1
LctP	Hi2019		RefSeq	NZ_MZII01000053.1	WP_105887651.1	lactate permease LctP family transporter		GCF_002988655.1	1025	1025	1	0	0.985	WP_105887651.1
Dld	Hi2019		RefSeq	NZ_MZII01000056.1	WP_005687360.1	D-lactate dehydrogenase		GCF_002988655.1	1169	1169	1	0	0.9911	WP_005687360.1
LldD	Hi2019	4	RefSeq	NZ_MZIH01000009.1	WP_011272772.1	FMN-dependent L-lactate dehydrogenase LldD	70P11H1	GCF_002986245.1	778	778	1	0	0.9948	WP_011272772.1
LdhA	Hi2019		RefSeq	NZ_MZIH01000009.1	WP_005661152.1	2-hydroxyacid dehydrogenase		GCF_002986245.1	680	680	1	0	0.994	WP_005661152.1
LctP	Hi2019		RefSeq	NZ_MZIH01000022.1	WP_080347724.1	lactate permease LctP family transporter		GCF_002986245.1	1021	1021	1	0	0.985	WP_080347724.1
Dld	Hi2019		RefSeq	NZ_MZIH01000050.1	WP_048951719.1	D-lactate dehydrogenase		GCF_002986245.1	1172	1172	1	0	0.9947	WP_048951719.1
LldD	Hi2019	4	RefSeq	NZ_MZIG01000047.1	WP_011272772.1	FMN-dependent L-lactate dehydrogenase LldD	70P13H1	GCF_002986385.1	778	778	1	0	0.9948	WP_011272772.1
LdhA	Hi2019		RefSeq	NZ_MZIG01000047.1	WP_005661152.1	2-hydroxyacid dehydrogenase		GCF_002986385.1	680	680	1	0	0.994	WP_005661152.1
LctP	Hi2019		RefSeq	NZ_MZIG01000043.1	WP_080347724.1	lactate permease LctP family transporter		GCF_002986385.1	1021	1021	1	0	0.985	WP_080347724.1
Dld	Hi2019		RefSeq	NZ_MZIG01000044.1	WP_048951719.1	D-lactate dehydrogenase		GCF_002986385.1	1172	1172	1	0	0.9947	WP_048951719.1
LldD	Hi2019	4	RefSeq	NZ_NECJ01000015.1	WP_005657875.1	FMN-dependent L-lactate dehydrogenase LldD	72P12H1	GCF_002988695.1	784	784	1	0	1	WP_005657875.1
LdhA	E. coli		RefSeq	NZ_NECJ01000015.1	WP_005658379.1	2-hydroxyacid dehydrogenase		GCF_002988695.1	505	505	0.99	0	0.7086	WP_005658379.1
LctP	Hi2019		RefSeq	NZ_NECJ01000001.1	WP_080334078.1	lactate permease LctP family transporter		GCF_002988695.1	1026	1026	1	0	0.9906	WP_080334078.1
Dld	Hi2019		RefSeq	NZ_NECJ01000032.1	WP_065245380.1	D-lactate dehydrogenase		GCF_002988695.1	1170	1170	1	0	0.9911	WP_065245380.1
LldD	Hi2019	4	RefSeq	NZ_NECK01000019.1	WP_005657875.1	FMN-dependent L-lactate dehydrogenase LldD	72P14H1	GCF_002986425.1	784	784	1	0	1	WP_005657875.1
LdhA	E. coli		RefSeq	NZ_NECK01000003.1	WP_005658379.1	2-hydroxyacid dehydrogenase		GCF_002986425.1	505	505	0.99	0	0.7086	WP_005658379.1
LctP	Hi2019		RefSeq	NZ_NECK01000022.1	WP_105892184.1	lactate permease LctP family transporter		GCF_002986425.1	1013	1013	0.98	0	0.9905	WP_105892184.1
Dld	Hi2019		RefSeq	NZ_NECK01000027.1	WP_065245380.1	D-lactate dehydrogenase		GCF_002986425.1	1170	1170	1	0	0.9911	WP_065245380.1
LldD	Hi2019	4	RefSeq	NZ_MZIF01000017.1	WP_011272772.1	FMN-dependent L-lactate dehydrogenase LldD	73P2H1	GCF_002986475.1	778	778	1	0	0.9948	WP_011272772.1
LdhA	E. coli		RefSeq	NZ_MZIF01000018.1	WP_011271823.1	2-hydroxyacid dehydrogenase		GCF_002986475.1	504	504	0.99	0	0.7086	WP_011271823.1
LctP	Hi2019		RefSeq	NZ_MZIF01000039.1	WP_005657092.1	lactate permease LctP family transporter		GCF_002986475.1	1025	1025	1	0	0.985	WP_005657092.1
Dld	Hi2019		RefSeq	NZ_MZIF01000030.1	WP_044364329.1	D-lactate dehydrogenase		GCF_002986475.1	1172	1172	1	0	0.9929	WP_044364329.1
LldD	Hi2019	4	RefSeq	NZ_MZIE01000025.1	WP_011272772.1	FMN-dependent L-lactate dehydrogenase LldD	73P39H1	GCF_002986555.1	778	778	1	0	0.9948	WP_011272772.1
LdhA	E. coli		RefSeq	NZ_MZIE01000025.1	WP_011271823.1	2-hydroxyacid dehydrogenase		GCF_002986555.1	504	504	0.99	0	0.7086	WP_011271823.1
LctP	Hi2019		RefSeq	NZ_MZIE01000010.1	WP_005657092.1	lactate permease LctP family transporter		GCF_002986555.1	1025	1025	1	0	0.985	WP_005657092.1
Dld	Hi2019		RefSeq	NZ_MZIE01000035.1	WP_044364329.1	D-lactate dehydrogenase		GCF_002986555.1	1172	1172	1	0	0.9929	WP_044364329.1
LldD	Hi2019	4	RefSeq	NZ_MZID01000029.1	WP_005657875.1	FMN-dependent L-lactate dehydrogenase LldD	74P15H1	GCF_002988665.1	784	784	1	0	1	WP_005657875.1
LdhA	E. coli		RefSeq	NZ_MZID01000030.1	WP_005672300.1	2-hydroxyacid dehydrogenase		GCF_002988665.1	505	505	0.99	0	0.7086	WP_005672300.1
LctP	Hi2019		RefSeq	NZ_MZID01000028.1	WP_080343087.1	lactate permease LctP family transporter		GCF_002988665.1	1034	1034	1	0	1	WP_080343087.1
Dld	Hi2019		RefSeq	NZ_MZID01000004.1	WP_046067851.1	D-lactate dehydrogenase		GCF_002988665.1	1179	1179	1	0	1	WP_046067851.1
LldD	Hi2019	4	RefSeq	NZ_NECL01000045.1	WP_005657875.1	FMN-dependent L-lactate dehydrogenase LldD	74P16H1	GCF_002986515.1	784	784	1	0	1	WP_005657875.1
LdhA	E. coli		RefSeq	NZ_NECL01000015.1	WP_005658379.1	2-hydroxyacid dehydrogenase		GCF_002986515.1	505	505	0.99	0	0.7086	WP_005658379.1
LctP	Hi2019		RefSeq	NZ_NECL01000078.1	WP_085024662.1	lactate permease LctP family transporter		GCF_002986515.1	1028	1028	1	0	0.9925	WP_085024662.1
Dld	Hi2019		RefSeq	NZ_NECL01000033.1	WP_005657639.1	D-lactate dehydrogenase		GCF_002986515.1	1169	1169	1	0	0.9911	WP_005657639.1
LldD	Hi2019	4	RefSeq	NZ_MZIC01000054.1	WP_005657875.1	FMN-dependent L-lactate dehydrogenase LldD	74P1H1	GCF_002986655.1	784	784	1	0	1	WP_005657875.1
LdhA	E. coli		RefSeq	NZ_MZIC01000056.1	WP_005672300.1	2-hydroxyacid dehydrogenase		GCF_002986655.1	505	505	0.99	0	0.7086	WP_005672300.1
LctP	Hi2019		RefSeq	NZ_MZIC01000036.1	WP_080343087.1	lactate permease LctP family transporter		GCF_002986655.1	1034	1034	1	0	1	WP_080343087.1
Dld	Hi2019		RefSeq	NZ_MZIC01000049.1	WP_046067851.1	D-lactate dehydrogenase		GCF_002986655.1	1179	1179	1	0	1	WP_046067851.1
LldD	Hi2019	4	RefSeq	NZ_MZIB01000071.1	WP_005657875.1	FMN-dependent L-lactate dehydrogenase LldD	74P23H1	GCF_002988715.1	784	784	1	0	1	WP_005657875.1
LdhA	E. coli		RefSeq	NZ_MZIB01000015.1	WP_005658379.1	2-hydroxyacid dehydrogenase		GCF_002988715.1	505	505	0.99	0	0.7086	WP_005658379.1
LctP	Hi2019		RefSeq	NZ_MZIB01000063.1	WP_085024662.1	lactate permease LctP family transporter		GCF_002988715.1	1028	1028	1	0	0.9925	WP_085024662.1
Dld	Hi2019		RefSeq	NZ_MZIB01000041.1	WP_005657639.1	D-lactate dehydrogenase		GCF_002988715.1	1169	1169	1	0	0.9911	WP_005657639.1
LldD	Hi2019	4	RefSeq	NZ_NECM01000120.1	WP_105875340.1	FMN-dependent L-lactate dehydrogenase LldD	74P49H2	GCF_002988735.1	779	779	1	0	0.9948	WP_105875340.1
LdhA	Hi2019		RefSeq	NZ_NECM01000044.1	WP_105882112.1	2-hydroxyacid dehydrogenase		GCF_002988735.1	676	676	1	0	0.9909	WP_105882112.1
LctP	Hi2019		RefSeq	NZ_NECM01000014.1	WP_105878766.1	lactate permease LctP family transporter		GCF_002988735.1	1019	1019	1	0	0.9831	WP_105878766.1
Dld	Hi2019		RefSeq	NZ_NECM01000020.1	WP_105876242.1	D-lactate dehydrogenase		GCF_002988735.1	1169	1169	1	0	0.9911	WP_105876242.1
LldD	Hi2019	4	RefSeq	NZ_MZIA01000034.1	WP_042593664.1	FMN-dependent L-lactate dehydrogenase LldD	75P47H1	GCF_002986595.1	777	777	1	0	0.9921	WP_042593664.1
LdhA	Hi2019		RefSeq	NZ_MZIA01000034.1	WP_005661152.1	2-hydroxyacid dehydrogenase		GCF_002986595.1	680	680	1	0	0.994	WP_005661152.1
LctP	Hi2019		RefSeq	NZ_MZIA01000045.1	WP_080317067.1	lactate permease LctP family transporter		GCF_002986595.1	1028	1028	1	0	0.9925	WP_080317067.1
Dld	Hi2019		RefSeq	NZ_MZIA01000004.1	WP_005659673.1	D-lactate dehydrogenase		GCF_002986595.1	1174	1174	1	0	0.9965	WP_005659673.1
LldD	Hi2019	4	RefSeq	NZ_MZHZ01000005.1	WP_011272772.1	FMN-dependent L-lactate dehydrogenase LldD	79P2H1	GCF_002986665.1	778	778	1	0	0.9948	WP_011272772.1
LdhA	Hi2019		RefSeq	NZ_MZHZ01000005.1	WP_005661152.1	2-hydroxyacid dehydrogenase		GCF_002986665.1	680	680	1	0	0.994	WP_005661152.1
LctP	Hi2019		RefSeq	NZ_MZHZ01000059.1	WP_105892752.1	lactate permease LctP family transporter		GCF_002986665.1	1026	1026	1	0	0.9887	WP_105892752.1
Dld	Hi2019		RefSeq	NZ_MZHZ01000064.1	WP_005659673.1	D-lactate dehydrogenase		GCF_002986665.1	1174	1174	1	0	0.9965	WP_005659673.1
LldD	Hi2019	4	RefSeq	NZ_ABWV01000004.1	WP_005649913.1	FMN-dependent L-lactate dehydrogenase LldD	7P49H1	GCF_000173315.1	780	780	1	0	0.9974	WP_005649913.1
LdhA	E. coli		RefSeq	NZ_ABWV01000004.1	WP_005658379.1	2-hydroxyacid dehydrogenase		GCF_000173315.1	505	505	0.99	0	0.7086	WP_005658379.1
LctP	Hi2019		RefSeq	NZ_ABWV01000001.1	WP_005686550.1	lactate permease LctP family transporter		GCF_000173315.1	1028	1028	1	0	0.9906	WP_005686550.1
Dld	Hi2019		RefSeq	NZ_ABWV01000003.1	WP_005687360.1	D-lactate dehydrogenase		GCF_000173315.1	1169	1169	1	0	0.9911	WP_005687360.1
LldD	Hi2019	4	RefSeq	NZ_MZHY01000016.1	WP_005649913.1	FMN-dependent L-lactate dehydrogenase LldD	7P49H2	GCF_002986695.1	780	780	1	0	0.9974	WP_005649913.1
LdhA	E. coli		RefSeq	NZ_MZHY01000042.1	WP_005658379.1	2-hydroxyacid dehydrogenase		GCF_002986695.1	505	505	0.99	0	0.7086	WP_005658379.1
LctP	Hi2019		RefSeq	NZ_MZHY01000015.1	WP_005686550.1	lactate permease LctP family transporter		GCF_002986695.1	1028	1028	1	0	0.9906	WP_005686550.1
Dld	Hi2019		RefSeq	NZ_MZHY01000114.1	WP_005687360.1	D-lactate dehydrogenase		GCF_002986695.1	1169	1169	1	0	0.9911	WP_005687360.1
LldD	Hi2019	4	RefSeq	NZ_MZHX01000015.1	WP_011272772.1	FMN-dependent L-lactate dehydrogenase LldD	81P25H1	GCF_002986795.1	778	778	1	0	0.9948	WP_011272772.1
LdhA	Hi2019		RefSeq	NZ_MZHX01000015.1	WP_005661152.1	2-hydroxyacid dehydrogenase		GCF_002986795.1	680	680	1	0	0.994	WP_005661152.1
LctP	Hi2019		RefSeq	NZ_MZHX01000056.1	WP_105873701.1	lactate permease LctP family transporter		GCF_002986795.1	1029	1029	1	0	0.9925	WP_105873701.1
Dld	Hi2019		RefSeq	NZ_MZHX01000054.1	WP_005659673.1	D-lactate dehydrogenase		GCF_002986795.1	1174	1174	1	0	0.9965	WP_005659673.1
LldD	Hi2019	4	RefSeq	NZ_MZHW01000012.1	WP_005649913.1	FMN-dependent L-lactate dehydrogenase LldD	84P12H1	GCF_002986965.1	780	780	1	0	0.9974	WP_005649913.1
LdhA	Hi2019		RefSeq	NZ_MZHW01000042.1	WP_005649714.1	2-hydroxyacid dehydrogenase		GCF_002986965.1	680	680	1	0	0.994	WP_005649714.1
LctP	Hi2019		RefSeq	NZ_MZHW01000046.1	WP_020910101.1	L-lactate permease		GCF_002986965.1	1025	1025	1	0	0.985	WP_020910101.1
Dld	Hi2019		RefSeq	NZ_MZHW01000019.1	WP_005659673.1	D-lactate dehydrogenase		GCF_002986965.1	1174	1174	1	0	0.9965	WP_005659673.1
LldD	Hi2019	4	RefSeq	NZ_MZHV01000003.1	WP_005649913.1	FMN-dependent L-lactate dehydrogenase LldD	84P13H1	GCF_002987085.1	780	780	1	0	0.9974	WP_005649913.1
LdhA	Hi2019		RefSeq	NZ_MZHV01000003.1	WP_005649714.1	2-hydroxyacid dehydrogenase		GCF_002987085.1	680	680	1	0	0.994	WP_005649714.1
LctP	Hi2019		RefSeq	NZ_MZHV01000015.1	WP_020910101.1	L-lactate permease		GCF_002987085.1	1025	1025	1	0	0.985	WP_020910101.1
Dld	Hi2019		RefSeq	NZ_MZHV01000044.1	WP_005659673.1	D-lactate dehydrogenase		GCF_002987085.1	1174	1174	1	0	0.9965	WP_005659673.1
LldD	Hi2019	4	RefSeq	NZ_NESZ01000071.1	WP_011272772.1	FMN-dependent L-lactate dehydrogenase LldD	84P14H2	GCF_002991405.1	778	778	1	0	0.9948	WP_011272772.1
LdhA	Hi2019		RefSeq	NZ_NESZ01000068.1	WP_005654781.1	2-hydroxyacid dehydrogenase		GCF_002991405.1	142	142	0.95	3e-39	0.3077	WP_005654781.1
LctP	Hi2019		RefSeq	NZ_NESZ01000030.1	WP_080353372.1	lactate permease LctP family transporter		GCF_002991405.1	1030	1030	1	0	0.9906	WP_080353372.1
Dld	Hi2019		RefSeq	NZ_NESZ01000006.1	WP_005659673.1	D-lactate dehydrogenase		GCF_002991405.1	1174	1174	1	0	0.9965	WP_005659673.1
LldD	Hi2019	4	RefSeq	NZ_NECN01000037.1	WP_005649913.1	FMN-dependent L-lactate dehydrogenase LldD	84P15H1	GCF_002987175.1	780	780	1	0	0.9974	WP_005649913.1
LdhA	Hi2019		RefSeq	NZ_NECN01000016.1	WP_005649714.1	2-hydroxyacid dehydrogenase		GCF_002987175.1	680	680	1	0	0.994	WP_005649714.1
LctP	Hi2019		RefSeq	NZ_NECN01000056.1	WP_020910101.1	L-lactate permease		GCF_002987175.1	1025	1025	1	0	0.985	WP_020910101.1
Dld	Hi2019		RefSeq	NZ_NECN01000045.1	WP_005659673.1	D-lactate dehydrogenase		GCF_002987175.1	1174	1174	1	0	0.9965	WP_005659673.1
LldD	Hi2019	4	RefSeq	NZ_MZHU01000015.1	WP_005649913.1	FMN-dependent L-lactate dehydrogenase LldD	84P15H4	GCF_002987015.1	780	780	1	0	0.9974	WP_005649913.1
LdhA	Hi2019		RefSeq	NZ_MZHU01000098.1	WP_005690975.1	2-hydroxyacid dehydrogenase		GCF_002987015.1	675	675	1	0	0.994	WP_005690975.1
LctP	Hi2019		RefSeq	NZ_MZHU01000014.1	WP_005691191.1	L-lactate permease		GCF_002987015.1	1028	1028	1	0	0.9925	WP_005691191.1
Dld	Hi2019		RefSeq	NZ_MZHU01000049.1	WP_005691891.1	D-lactate dehydrogenase		GCF_002987015.1	1170	1170	1	0	0.9929	WP_005691891.1
LldD	Hi2019	4	RefSeq	NZ_NECP01000151.1	WP_105875340.1	FMN-dependent L-lactate dehydrogenase LldD	84P21H1	GCF_002988755.1	779	779	1	0	0.9948	WP_105875340.1
LdhA	E. coli		RefSeq	NZ_NECP01000115.1	WP_105895937.1	2-hydroxyacid dehydrogenase		GCF_002988755.1	504	504	0.99	0	0.7086	WP_105895937.1
LctP	Hi2019		RefSeq	NZ_NECP01000169.1	WP_105895060.1	lactate permease LctP family transporter		GCF_002988755.1	1021	1021	1	0	0.985	WP_105895060.1
Dld	Hi2019		RefSeq	NZ_NECP01000134.1	WP_105876242.1	D-lactate dehydrogenase		GCF_002988755.1	1169	1169	1	0	0.9911	WP_105876242.1
LldD	Hi2019	4	RefSeq	NZ_MZHS01000074.1	WP_105875340.1	FMN-dependent L-lactate dehydrogenase LldD	84P23H1	GCF_002987425.1	779	779	1	0	0.9948	WP_105875340.1
LdhA	E. coli		RefSeq	NZ_MZHS01000048.1	WP_105895937.1	2-hydroxyacid dehydrogenase		GCF_002987425.1	504	504	0.99	0	0.7086	WP_105895937.1
LctP	Hi2019		RefSeq	NZ_MZHS01000064.1	WP_105895060.1	lactate permease LctP family transporter		GCF_002987425.1	1021	1021	1	0	0.985	WP_105895060.1
Dld	Hi2019		RefSeq	NZ_MZHS01000064.1	WP_105876242.1	D-lactate dehydrogenase		GCF_002987425.1	1169	1169	1	0	0.9911	WP_105876242.1
LldD	Hi2019	4	RefSeq	NZ_NECQ01000052.1	WP_005649913.1	FMN-dependent L-lactate dehydrogenase LldD	84P23H6	GCF_002988775.1	780	780	1	0	0.9974	WP_005649913.1
LdhA	E. coli		RefSeq	NZ_NECQ01000014.1	WP_005658379.1	2-hydroxyacid dehydrogenase		GCF_002988775.1	505	505	0.99	0	0.7086	WP_005658379.1
LctP	Hi2019		RefSeq	NZ_NECQ01000049.1	WP_105880170.1	lactate permease LctP family transporter		GCF_002988775.1	1030	1030	1	0	0.9925	WP_105880170.1
Dld	Hi2019		RefSeq	NZ_NECQ01000035.1	WP_005687360.1	D-lactate dehydrogenase		GCF_002988775.1	1169	1169	1	0	0.9911	WP_005687360.1
LldD	Hi2019	4	RefSeq	NZ_NECR01000011.1	WP_005649913.1	FMN-dependent L-lactate dehydrogenase LldD	84P28H1	GCF_002987475.1	780	780	1	0	0.9974	WP_005649913.1
LdhA	E. coli		RefSeq	NZ_NECR01000011.1	WP_005658379.1	2-hydroxyacid dehydrogenase		GCF_002987475.1	505	505	0.99	0	0.7086	WP_005658379.1
LctP	Hi2019		RefSeq	NZ_NECR01000057.1	WP_105880170.1	lactate permease LctP family transporter		GCF_002987475.1	1030	1030	1	0	0.9925	WP_105880170.1
Dld	Hi2019		RefSeq	NZ_NECR01000056.1	WP_005687360.1	D-lactate dehydrogenase		GCF_002987475.1	1169	1169	1	0	0.9911	WP_005687360.1
LldD	Hi2019	4	RefSeq	NZ_MZHR01000004.1	WP_011272772.1	FMN-dependent L-lactate dehydrogenase LldD	84P29H1	GCF_002987315.1	778	778	1	0	0.9948	WP_011272772.1
LdhA	Hi2019		RefSeq	NZ_MZHR01000012.1	WP_005663181.1	2-hydroxyacid dehydrogenase		GCF_002987315.1	679	679	1	0	0.997	WP_005663181.1
LctP	Hi2019		RefSeq	NZ_MZHR01000053.1	WP_080358510.1	L-lactate permease		GCF_002987315.1	1028	1028	1	0	0.9906	WP_080358510.1
Dld	Hi2019		RefSeq	NZ_MZHR01000046.1	WP_005687360.1	D-lactate dehydrogenase		GCF_002987315.1	1169	1169	1	0	0.9911	WP_005687360.1
LldD	Hi2019	4	RefSeq	NZ_MZHQ01000011.1	WP_005657875.1	FMN-dependent L-lactate dehydrogenase LldD	84P36H1	GCF_002987435.1	784	784	1	0	1	WP_005657875.1
LdhA	E. coli		RefSeq	NZ_MZHQ01000014.1	WP_005672300.1	2-hydroxyacid dehydrogenase		GCF_002987435.1	505	505	0.99	0	0.7086	WP_005672300.1
LctP	Hi2019		RefSeq	NZ_MZHQ01000037.1	WP_105893407.1	lactate permease LctP family transporter		GCF_002987435.1	1032	1032	1	0	0.9944	WP_105893407.1
Dld	Hi2019		RefSeq	NZ_MZHQ01000025.1	WP_105893403.1	D-lactate dehydrogenase		GCF_002987435.1	1171	1171	1	0	0.9929	WP_105893403.1
LldD	Hi2019	4	RefSeq	NZ_NECS01000030.1	WP_005657875.1	FMN-dependent L-lactate dehydrogenase LldD	84P37H2	GCF_002987585.1	784	784	1	0	1	WP_005657875.1
LdhA	E. coli		RefSeq	NZ_NECS01000013.1	WP_005672300.1	2-hydroxyacid dehydrogenase		GCF_002987585.1	505	505	0.99	0	0.7086	WP_005672300.1
LctP	Hi2019		RefSeq	NZ_NECS01000066.1	WP_105893407.1	lactate permease LctP family transporter		GCF_002987585.1	1032	1032	1	0	0.9944	WP_105893407.1
Dld	Hi2019		RefSeq	NZ_NECS01000010.1	WP_105893403.1	D-lactate dehydrogenase		GCF_002987585.1	1171	1171	1	0	0.9929	WP_105893403.1
LldD	Hi2019	4	RefSeq	NZ_MZHP01000027.1	WP_005649913.1	FMN-dependent L-lactate dehydrogenase LldD	84P48H1	GCF_002987705.1	780	780	1	0	0.9974	WP_005649913.1
LdhA	E. coli		RefSeq	NZ_MZHP01000027.1	WP_011271823.1	2-hydroxyacid dehydrogenase		GCF_002987705.1	504	504	0.99	0	0.7086	WP_011271823.1
LctP	Hi2019		RefSeq	NZ_MZHP01000012.1	WP_080334571.1	lactate permease LctP family transporter		GCF_002987705.1	1030	1030	1	0	0.9944	WP_080334571.1
Dld	Hi2019		RefSeq	NZ_MZHP01000054.1	WP_044364329.1	D-lactate dehydrogenase		GCF_002987705.1	1172	1172	1	0	0.9929	WP_044364329.1
LldD	Hi2019	4	RefSeq	NZ_MZHO01000019.1	WP_005649913.1	FMN-dependent L-lactate dehydrogenase LldD	84P56H1	GCF_002987645.1	780	780	1	0	0.9974	WP_005649913.1
LdhA	E. coli		RefSeq	NZ_MZHO01000019.1	WP_011271823.1	2-hydroxyacid dehydrogenase		GCF_002987645.1	504	504	0.99	0	0.7086	WP_011271823.1
LctP	Hi2019		RefSeq	NZ_MZHO01000051.1	WP_080334571.1	lactate permease LctP family transporter		GCF_002987645.1	1030	1030	1	0	0.9944	WP_080334571.1
Dld	Hi2019		RefSeq	NZ_MZHO01000027.1	WP_044364329.1	D-lactate dehydrogenase		GCF_002987645.1	1172	1172	1	0	0.9929	WP_044364329.1
LldD	Hi2019	4	RefSeq	NZ_MZHN01000074.1	WP_005657875.1	FMN-dependent L-lactate dehydrogenase LldD	84P5H1	GCF_002988795.1	784	784	1	0	1	WP_005657875.1
LdhA	E. coli		RefSeq	NZ_MZHN01000011.1	WP_005658379.1	2-hydroxyacid dehydrogenase		GCF_002988795.1	505	505	0.99	0	0.7086	WP_005658379.1
LctP	Hi2019		RefSeq	NZ_MZHN01000030.1	WP_105895060.1	lactate permease LctP family transporter		GCF_002988795.1	1021	1021	1	0	0.985	WP_105895060.1
Dld	Hi2019		RefSeq	NZ_MZHN01000051.1	WP_005657639.1	D-lactate dehydrogenase		GCF_002988795.1	1169	1169	1	0	0.9911	WP_005657639.1
LldD	Hi2019	4	RefSeq	NZ_NECT01000079.1	WP_005657875.1	FMN-dependent L-lactate dehydrogenase LldD	84P7H1	GCF_002988815.1	784	784	1	0	1	WP_005657875.1
LdhA	E. coli		RefSeq	NZ_NECT01000063.1	WP_005658379.1	2-hydroxyacid dehydrogenase		GCF_002988815.1	505	505	0.99	0	0.7086	WP_005658379.1
LctP	Hi2019		RefSeq	NZ_NECT01000150.1	WP_105895060.1	lactate permease LctP family transporter		GCF_002988815.1	1021	1021	1	0	0.985	WP_105895060.1
Dld	Hi2019		RefSeq	NZ_NECT01000118.1	WP_005657639.1	D-lactate dehydrogenase		GCF_002988815.1	1169	1169	1	0	0.9911	WP_005657639.1
LldD	Hi2019	4	RefSeq	NZ_NECU01000028.1	WP_011272772.1	FMN-dependent L-lactate dehydrogenase LldD	84P8H1	GCF_002987735.1	778	778	1	0	0.9948	WP_011272772.1
LdhA	E. coli		RefSeq	NZ_NECU01000014.1	WP_048954612.1	2-hydroxyacid dehydrogenase		GCF_002987735.1	503	503	0.99	1e-180	0.7055	WP_048954612.1
LctP	Hi2019		RefSeq	NZ_NECU01000031.1	WP_105892925.1	L-lactate permease		GCF_002987735.1	1026	1026	1	0	0.9906	WP_105892925.1
Dld	Hi2019		RefSeq	NZ_NECU01000034.1	WP_005659673.1	D-lactate dehydrogenase		GCF_002987735.1	1174	1174	1	0	0.9965	WP_005659673.1
LldD	Hi2019	4	RefSeq	NC_007146.2	WP_011272772.1	FMN-dependent L-lactate dehydrogenase LldD	86-028NP	GCF_000012185.1	778	778	1	0	0.9948	WP_011272772.1
LdhA	E. coli		RefSeq	NC_007146.2	WP_011271823.1	2-hydroxyacid dehydrogenase		GCF_000012185.1	504	504	0.99	0	0.7086	WP_011271823.1
LctP	Hi2019		RefSeq	NC_007146.2	WP_011272449.1	lactate permease LctP family transporter		GCF_000012185.1	1031	1031	1	0	0.9944	WP_011272449.1
Dld	Hi2019		RefSeq	NC_007146.2	WP_011272721.1	D-lactate dehydrogenase		GCF_000012185.1	1172	1172	1	0	0.9947	WP_011272721.1
LldD	Hi2019	4	RefSeq	NZ_NECV01000017.1	WP_011272772.1	FMN-dependent L-lactate dehydrogenase LldD	87P128H2	GCF_002987835.1	778	778	1	0	0.9948	WP_011272772.1
LdhA	Hi2019		RefSeq	NZ_NECV01000001.1	WP_005661152.1	2-hydroxyacid dehydrogenase		GCF_002987835.1	680	680	1	0	0.994	WP_005661152.1
LctP	Hi2019		RefSeq	NZ_NECV01000002.1	WP_080451754.1	lactate permease LctP family transporter		GCF_002987835.1	1022	1022	1	0	0.9831	WP_080451754.1
Dld	Hi2019		RefSeq	NZ_NECV01000011.1	WP_005659673.1	D-lactate dehydrogenase		GCF_002987835.1	1174	1174	1	0	0.9965	WP_005659673.1
LldD	Hi2019	4	RefSeq	NZ_NECW01000042.1	WP_011272772.1	FMN-dependent L-lactate dehydrogenase LldD	87P138H1	GCF_002987795.1	778	778	1	0	0.9948	WP_011272772.1
LdhA	Hi2019		RefSeq	NZ_NECW01000061.1	WP_005661152.1	2-hydroxyacid dehydrogenase		GCF_002987795.1	680	680	1	0	0.994	WP_005661152.1
LctP	Hi2019		RefSeq	NZ_NECW01000052.1	WP_080451754.1	lactate permease LctP family transporter		GCF_002987795.1	1022	1022	1	0	0.9831	WP_080451754.1
Dld	Hi2019		RefSeq	NZ_NECW01000059.1	WP_005659673.1	D-lactate dehydrogenase		GCF_002987795.1	1174	1174	1	0	0.9965	WP_005659673.1
LldD	Hi2019	4	RefSeq	NZ_NECX01000027.1	WP_011272772.1	FMN-dependent L-lactate dehydrogenase LldD	87P37H1	GCF_002988835.1	778	778	1	0	0.9948	WP_011272772.1
LdhA	E. coli		INSDC	NECX01000027.1	PRK05766.1	D-lactate dehydrogenase		GCA_002988835.1	403	403	0.79	4e-142	0.7023	AVJ09593.1
LctP	Hi2019		RefSeq	NZ_NECX01000065.1	WP_080474378.1	L-lactate permease		GCF_002988835.1	1028	1028	1	0	0.9906	WP_080474378.1
Dld	Hi2019		RefSeq	NZ_NECX01000026.1	WP_005687360.1	D-lactate dehydrogenase		GCF_002988835.1	1169	1169	1	0	0.9911	WP_005687360.1
LldD	Hi2019	4	RefSeq	NZ_NECY01000052.1	WP_005657875.1	FMN-dependent L-lactate dehydrogenase LldD	91P109H1	GCF_002987925.1	784	784	1	0	1	WP_005657875.1
LdhA	Hi2019		RefSeq	NZ_NECY01000052.1	WP_005661152.1	2-hydroxyacid dehydrogenase		GCF_002987925.1	680	680	1	0	0.994	WP_005661152.1
LctP	Hi2019		RefSeq	NZ_NECY01000017.1	WP_105876815.1	lactate permease LctP family transporter		GCF_002987925.1	1025	1025	1	0	0.9887	WP_105876815.1
Dld	Hi2019		RefSeq	NZ_NECY01000010.1	WP_105876794.1	D-lactate dehydrogenase		GCF_002987925.1	1166	1166	1	0	0.9894	WP_105876794.1
LldD	Hi2019	4	RefSeq	NZ_MZHM01000062.1	WP_005657875.1	FMN-dependent L-lactate dehydrogenase LldD	91P114H1	GCF_002988855.1	784	784	1	0	1	WP_005657875.1
LdhA	Hi2019		RefSeq	NZ_MZHM01000003.1	WP_005661152.1	2-hydroxyacid dehydrogenase		GCF_002988855.1	680	680	1	0	0.994	WP_005661152.1
LctP	Hi2019		RefSeq	NZ_MZHM01000046.1	WP_105876815.1	lactate permease LctP family transporter		GCF_002988855.1	1025	1025	1	0	0.9887	WP_105876815.1
Dld	Hi2019		RefSeq	NZ_MZHM01000021.1	WP_105876794.1	D-lactate dehydrogenase		GCF_002988855.1	1166	1166	1	0	0.9894	WP_105876794.1
LldD	Hi2019	4	RefSeq	NZ_MZHL01000012.1	WP_011272772.1	FMN-dependent L-lactate dehydrogenase LldD	91P18H1	GCF_002988135.1	778	778	1	0	0.9948	WP_011272772.1
LdhA	Hi2019		RefSeq	NZ_MZHL01000047.1	WP_005654781.1	2-hydroxyacid dehydrogenase		GCF_002988135.1	142	142	0.95	3e-39	0.3077	WP_005654781.1
LctP	Hi2019		RefSeq	NZ_MZHL01000041.1	WP_105893741.1	lactate permease LctP family transporter		GCF_002988135.1	1026	1026	1	0	0.9887	WP_105893741.1
Dld	Hi2019		RefSeq	NZ_MZHL01000049.1	WP_005659673.1	D-lactate dehydrogenase		GCF_002988135.1	1174	1174	1	0	0.9965	WP_005659673.1
LldD	Hi2019	4	RefSeq	NZ_MZHK01000138.1	WP_005657875.1	FMN-dependent L-lactate dehydrogenase LldD	91P3H3	GCF_002988875.1	784	784	1	0	1	WP_005657875.1
LdhA	E. coli		RefSeq	NZ_MZHK01000063.1	WP_005658379.1	2-hydroxyacid dehydrogenase		GCF_002988875.1	505	505	0.99	0	0.7086	WP_005658379.1
LctP	Hi2019		RefSeq	NZ_MZHK01000292.1	WP_005657092.1	lactate permease LctP family transporter		GCF_002988875.1	1025	1025	1	0	0.985	WP_005657092.1
Dld	Hi2019		RefSeq	NZ_MZHK01000275.1	WP_105897162.1	D-lactate dehydrogenase		GCF_002988875.1	1155	1155	0.98	0	0.9928	WP_105897162.1
LldD	Hi2019	4	RefSeq	NZ_MZHJ01000038.1	WP_005657875.1	FMN-dependent L-lactate dehydrogenase LldD	91P4H1	GCF_002987945.1	784	784	1	0	1	WP_005657875.1
LdhA	E. coli		RefSeq	NZ_MZHJ01000058.1	WP_005658379.1	2-hydroxyacid dehydrogenase		GCF_002987945.1	505	505	0.99	0	0.7086	WP_005658379.1
LctP	Hi2019		RefSeq	NZ_MZHJ01000019.1	WP_005657092.1	lactate permease LctP family transporter		GCF_002987945.1	1025	1025	1	0	0.985	WP_005657092.1
Dld	Hi2019		RefSeq	NZ_MZHJ01000020.1	WP_005657639.1	D-lactate dehydrogenase		GCF_002987945.1	1169	1169	1	0	0.9911	WP_005657639.1
LldD	Hi2019	4	RefSeq	NZ_MZHI01000037.1	WP_005649913.1	FMN-dependent L-lactate dehydrogenase LldD	91P86H1	GCF_002988155.1	780	780	1	0	0.9974	WP_005649913.1
LdhA	E. coli		INSDC	MZHI01000037.1	PRK42500.1	D-lactate dehydrogenase		GCA_002988155.1	403	403	0.79	4e-142	0.7023	AVJ09593.1
LctP	Hi2019		RefSeq	NZ_MZHI01000001.1	WP_012054442.1	lactate permease LctP family transporter		GCF_002988155.1	1032	1032	1	0	0.9944	WP_012054442.1
Dld	Hi2019		RefSeq	NZ_MZHI01000051.1	WP_005687360.1	D-lactate dehydrogenase		GCF_002988155.1	1169	1169	1	0	0.9911	WP_005687360.1
LldD	Hi2019	4	RefSeq	NZ_MZHH01000028.1	WP_005649913.1	FMN-dependent L-lactate dehydrogenase LldD	93P10H1	GCF_002988885.1	780	780	1	0	0.9974	WP_005649913.1
LdhA	E. coli		INSDC	MZHH01000028.1	PRK40703.1	D-lactate dehydrogenase		GCA_002988885.1	403	403	0.79	4e-142	0.7023	AVJ09593.1
LctP	Hi2019		RefSeq	NZ_MZHH01000039.1	WP_012054442.1	lactate permease LctP family transporter		GCF_002988885.1	1032	1032	1	0	0.9944	WP_012054442.1
Dld	Hi2019		RefSeq	NZ_MZHH01000011.1	WP_005687360.1	D-lactate dehydrogenase		GCF_002988885.1	1169	1169	1	0	0.9911	WP_005687360.1
LldD	Hi2019	4	RefSeq	NZ_NECZ01000072.1	WP_005649913.1	FMN-dependent L-lactate dehydrogenase LldD	93P1H1	GCF_002988175.1	780	780	1	0	0.9974	WP_005649913.1
LdhA	E. coli		RefSeq	NZ_NECZ01000008.1	WP_005658379.1	2-hydroxyacid dehydrogenase		GCF_002988175.1	505	505	0.99	0	0.7086	WP_005658379.1
LctP	Hi2019		RefSeq	NZ_NECZ01000140.1	WP_105894959.1	L-lactate permease		GCF_002988175.1	1027	1027	1	0	0.9906	WP_105894959.1
Dld	Hi2019		INSDC	NECZ01000054.1	PRK10700.1	D-lactate dehydrogenase		GCA_002988175.1	977	977	0.83	0	0.9957	PRJ49484.1
LldD	Hi2019	4	RefSeq	NZ_NEDA01000025.1	WP_005649913.1	FMN-dependent L-lactate dehydrogenase LldD	93P28H1	GCF_002988215.1	780	780	1	0	0.9974	WP_005649913.1
LdhA	E. coli		INSDC	NEDA01000028.1	PRK10302.1	D-lactate dehydrogenase		GCA_002988215.1	403	403	0.79	4e-142	0.7023	AVJ09593.1
LctP	Hi2019		RefSeq	NZ_NEDA01000066.1	WP_012054442.1	lactate permease LctP family transporter		GCF_002988215.1	1032	1032	1	0	0.9944	WP_012054442.1
Dld	Hi2019		RefSeq	NZ_NEDA01000019.1	WP_005687360.1	D-lactate dehydrogenase		GCF_002988215.1	1169	1169	1	0	0.9911	WP_005687360.1
LldD	Hi2019	4	RefSeq	NZ_NEDB01000018.1	WP_011272772.1	FMN-dependent L-lactate dehydrogenase LldD	94P17H1	GCF_002988195.1	778	778	1	0	0.9948	WP_011272772.1
LdhA	Hi2019		RefSeq	NZ_NEDB01000074.1	WP_005661152.1	2-hydroxyacid dehydrogenase		GCF_002988195.1	680	680	1	0	0.994	WP_005661152.1
LctP	Hi2019		RefSeq	NZ_NEDB01000045.1	WP_105894031.1	lactate permease LctP family transporter		GCF_002988195.1	807	807	0.78	0	0.9928	WP_105894031.1
Dld	Hi2019		RefSeq	NZ_NEDB01000004.1	WP_005659673.1	D-lactate dehydrogenase		GCF_002988195.1	1174	1174	1	0	0.9965	WP_005659673.1
LldD	Hi2019	4	RefSeq	NZ_MZHF01000012.1	WP_011272772.1	FMN-dependent L-lactate dehydrogenase LldD	94P20H1	GCF_002988275.1	778	778	1	0	0.9948	WP_011272772.1
LdhA	Hi2019		RefSeq	NZ_MZHF01000012.1	WP_005661152.1	2-hydroxyacid dehydrogenase		GCF_002988275.1	680	680	1	0	0.994	WP_005661152.1
LctP	Hi2019		RefSeq	NZ_MZHF01000039.1	WP_080316027.1	lactate permease LctP family transporter		GCF_002988275.1	1029	1029	1	0	0.9906	WP_080316027.1
Dld	Hi2019		RefSeq	NZ_MZHF01000033.1	WP_005659673.1	D-lactate dehydrogenase		GCF_002988275.1	1174	1174	1	0	0.9965	WP_005659673.1
LldD	Hi2019	4	RefSeq	NZ_NEDC01000061.1	WP_005649913.1	FMN-dependent L-lactate dehydrogenase LldD	94P40H1	GCF_002988935.1	780	780	1	0	0.9974	WP_005649913.1
LdhA	E. coli		RefSeq	NZ_NEDC01000009.1	WP_048954612.1	2-hydroxyacid dehydrogenase		GCF_002988935.1	503	503	0.99	1e-180	0.7055	WP_048954612.1
LctP	Hi2019		RefSeq	NZ_NEDC01000036.1	WP_105894517.1	lactate permease LctP family transporter		GCF_002988935.1	1030	1030	1	0	0.9925	WP_105894517.1
Dld	Hi2019		RefSeq	NZ_NEDC01000004.1	WP_013525712.1	D-lactate dehydrogenase		GCF_002988935.1	1171	1171	1	0	0.9929	WP_013525712.1
LldD	Hi2019	4	RefSeq	NZ_MZHE01000041.1	WP_005649913.1	FMN-dependent L-lactate dehydrogenase LldD	94P41H1	GCF_002988255.1	780	780	1	0	0.9974	WP_005649913.1
LdhA	E. coli		RefSeq	NZ_MZHE01000031.1	WP_048954612.1	2-hydroxyacid dehydrogenase		GCF_002988255.1	503	503	0.99	1e-180	0.7055	WP_048954612.1
LctP	Hi2019		RefSeq	NZ_MZHE01000057.1	WP_105894517.1	lactate permease LctP family transporter		GCF_002988255.1	1030	1030	1	0	0.9925	WP_105894517.1
Dld	Hi2019		RefSeq	NZ_MZHE01000071.1	WP_013525712.1	D-lactate dehydrogenase		GCF_002988255.1	1171	1171	1	0	0.9929	WP_013525712.1
LldD	Hi2019	4	RefSeq	NZ_NEDD01000098.1	WP_105875340.1	FMN-dependent L-lactate dehydrogenase LldD	94P5H	GCF_002988915.1	779	779	1	0	0.9948	WP_105875340.1
LdhA	E. coli		RefSeq	NZ_NEDD01000060.1	WP_105876206.1	2-hydroxyacid dehydrogenase		GCF_002988915.1	504	504	0.99	0	0.7055	WP_105876206.1
LctP	Hi2019		RefSeq	NZ_NEDD01000071.1	WP_105878766.1	lactate permease LctP family transporter		GCF_002988915.1	1019	1019	1	0	0.9831	WP_105878766.1
Dld	Hi2019		RefSeq	NZ_NEDD01000071.1	WP_105876242.1	D-lactate dehydrogenase		GCF_002988915.1	1169	1169	1	0	0.9911	WP_105876242.1
LldD	Hi2019	4	RefSeq	NZ_MZHD01000007.1	WP_011272772.1	FMN-dependent L-lactate dehydrogenase LldD	96P15H1	GCF_002988975.1	778	778	1	0	0.9948	WP_011272772.1
LdhA	Hi2019		RefSeq	NZ_MZHD01000006.1	WP_005661152.1	2-hydroxyacid dehydrogenase		GCF_002988975.1	680	680	1	0	0.994	WP_005661152.1
LctP	Hi2019		RefSeq	NZ_MZHD01000053.1	WP_075985312.1	L-lactate permease		GCF_002988975.1	1028	1028	1	0	0.9925	WP_075985312.1
Dld	Hi2019		RefSeq	NZ_MZHD01000024.1	WP_105896949.1	D-lactate dehydrogenase		GCF_002988975.1	1170	1170	1	0	0.9929	WP_105896949.1
LldD	Hi2019	4	RefSeq	NZ_NEDE01000041.1	WP_005657875.1	FMN-dependent L-lactate dehydrogenase LldD	96P29H1	GCF_002988945.1	784	784	1	0	1	WP_005657875.1
LdhA	Hi2019		RefSeq	NZ_NEDE01000041.1	WP_005661152.1	2-hydroxyacid dehydrogenase		GCF_002988945.1	680	680	1	0	0.994	WP_005661152.1
LctP	Hi2019		RefSeq	NZ_NEDE01000034.1	WP_105876815.1	lactate permease LctP family transporter		GCF_002988945.1	1025	1025	1	0	0.9887	WP_105876815.1
Dld	Hi2019		RefSeq	NZ_NEDE01000073.1	WP_105876794.1	D-lactate dehydrogenase		GCF_002988945.1	1166	1166	1	0	0.9894	WP_105876794.1
LldD	Hi2019	4	RefSeq	NZ_MZHC01000032.1	WP_011272772.1	FMN-dependent L-lactate dehydrogenase LldD	96P3H1	GCF_002988295.1	778	778	1	0	0.9948	WP_011272772.1
LdhA	Hi2019		RefSeq	NZ_MZHC01000053.1	WP_005654781.1	2-hydroxyacid dehydrogenase		GCF_002988295.1	142	142	0.95	3e-39	0.3077	WP_005654781.1
LctP	Hi2019		RefSeq	NZ_MZHC01000014.1	WP_085024662.1	lactate permease LctP family transporter		GCF_002988295.1	1028	1028	1	0	0.9925	WP_085024662.1
Dld	Hi2019		RefSeq	NZ_MZHC01000001.1	WP_005659673.1	D-lactate dehydrogenase		GCF_002988295.1	1174	1174	1	0	0.9965	WP_005659673.1
LldD	Hi2019	4	RefSeq	NZ_MZHB01000004.1	WP_011272772.1	FMN-dependent L-lactate dehydrogenase LldD	96P6H1	GCF_002988995.1	778	778	1	0	0.9948	WP_011272772.1
LdhA	Hi2019		RefSeq	NZ_MZHB01000034.1	WP_005654781.1	2-hydroxyacid dehydrogenase		GCF_002988995.1	142	142	0.95	3e-39	0.3077	WP_005654781.1
LctP	Hi2019		RefSeq	NZ_MZHB01000045.1	WP_085024662.1	lactate permease LctP family transporter		GCF_002988995.1	1028	1028	1	0	0.9925	WP_085024662.1
Dld	Hi2019		RefSeq	NZ_MZHB01000010.1	WP_005659673.1	D-lactate dehydrogenase		GCF_002988995.1	1174	1174	1	0	0.9965	WP_005659673.1
LldD	Hi2019	4	RefSeq	NZ_NEDG01000061.1	WP_011272772.1	FMN-dependent L-lactate dehydrogenase LldD	98P5H3	GCF_002989005.1	778	778	1	0	0.9948	WP_011272772.1
LdhA	Hi2019		RefSeq	NZ_NEDG01000017.1	WP_005663181.1	2-hydroxyacid dehydrogenase		GCF_002989005.1	679	679	1	0	0.997	WP_005663181.1
LctP	Hi2019		RefSeq	NZ_NEDG01000080.1	WP_080358510.1	L-lactate permease		GCF_002989005.1	1028	1028	1	0	0.9906	WP_080358510.1
Dld	Hi2019		RefSeq	NZ_NEDG01000016.1	WP_005687360.1	D-lactate dehydrogenase		GCF_002989005.1	1169	1169	1	0	0.9911	WP_005687360.1
LldD	Hi2019	4	RefSeq	NZ_MZHA01000298.1	WP_106388919.1	FMN-dependent L-lactate dehydrogenase LldD	99P15H1	GCF_002989035.1	720	720	0.91	0	1	WP_106388919.1
LdhA	E. coli		RefSeq	NZ_MZHA01000002.1	WP_005658379.1	2-hydroxyacid dehydrogenase		GCF_002989035.1	505	505	0.99	0	0.7086	WP_005658379.1
LctP	Hi2019		RefSeq	NZ_MZHA01000146.1	WP_080317067.1	lactate permease LctP family transporter		GCF_002989035.1	1028	1028	1	0	0.9925	WP_080317067.1
Dld	Hi2019		RefSeq	NZ_MZHA01000302.1	WP_005657639.1	D-lactate dehydrogenase		GCF_002989035.1	1169	1169	1	0	0.9911	WP_005657639.1
LldD	Hi2019	4	RefSeq	NZ_MZGZ01000015.1	WP_005649913.1	FMN-dependent L-lactate dehydrogenase LldD	99P1H1	GCF_002988335.1	780	780	1	0	0.9974	WP_005649913.1
LdhA	E. coli		RefSeq	NZ_MZGZ01000015.1	WP_005658379.1	2-hydroxyacid dehydrogenase		GCF_002988335.1	505	505	0.99	0	0.7086	WP_005658379.1
LctP	Hi2019		RefSeq	NZ_MZGZ01000041.1	WP_105880170.1	lactate permease LctP family transporter		GCF_002988335.1	1030	1030	1	0	0.9925	WP_105880170.1
Dld	Hi2019		RefSeq	NZ_MZGZ01000038.1	WP_005687360.1	D-lactate dehydrogenase		GCF_002988335.1	1169	1169	1	0	0.9911	WP_005687360.1
LldD	Hi2019	4	RefSeq	NZ_MZGY01000033.1	WP_011272772.1	FMN-dependent L-lactate dehydrogenase LldD	99P27H1	GCF_002989055.1	778	778	1	0	0.9948	WP_011272772.1
LdhA	E. coli		INSDC	MZGY01000033.1	PRK24641.1	D-lactate dehydrogenase		GCA_002989055.1	403	403	0.79	4e-142	0.7023	AVJ09593.1
LctP	Hi2019		RefSeq	NZ_MZGY01000024.1	WP_080474378.1	L-lactate permease		GCF_002989055.1	1028	1028	1	0	0.9906	WP_080474378.1
Dld	Hi2019		RefSeq	NZ_MZGY01000035.1	WP_005687360.1	D-lactate dehydrogenase		GCF_002989055.1	1169	1169	1	0	0.9911	WP_005687360.1
LldD	Hi2019	4	RefSeq	NZ_NEDH01000037.1	WP_011272772.1	FMN-dependent L-lactate dehydrogenase LldD	99P41H1	GCF_002988355.1	778	778	1	0	0.9948	WP_011272772.1
LdhA	Hi2019		RefSeq	NZ_NEDH01000093.1	WP_005661152.1	2-hydroxyacid dehydrogenase		GCF_002988355.1	680	680	1	0	0.994	WP_005661152.1
LctP	Hi2019		RefSeq	NZ_NEDH01000069.1	WP_105892752.1	lactate permease LctP family transporter		GCF_002988355.1	1026	1026	1	0	0.9887	WP_105892752.1
Dld	Hi2019		RefSeq	NZ_NEDH01000045.1	WP_005659673.1	D-lactate dehydrogenase		GCF_002988355.1	1174	1174	1	0	0.9965	WP_005659673.1
LldD	Hi2019	4	RefSeq	NZ_NEDI01000077.1	WP_011272772.1	FMN-dependent L-lactate dehydrogenase LldD	99P50H1	GCF_002988375.1	778	778	1	0	0.9948	WP_011272772.1
LdhA	Hi2019		RefSeq	NZ_NEDI01000077.1	WP_005661152.1	2-hydroxyacid dehydrogenase		GCF_002988375.1	680	680	1	0	0.994	WP_005661152.1
LctP	Hi2019		RefSeq	NZ_NEDI01000043.1	WP_105892752.1	lactate permease LctP family transporter		GCF_002988375.1	1026	1026	1	0	0.9887	WP_105892752.1
Dld	Hi2019		RefSeq	NZ_NEDI01000024.1	WP_005659673.1	D-lactate dehydrogenase		GCF_002988375.1	1174	1174	1	0	0.9965	WP_005659673.1
LldD	Hi2019	4	RefSeq	NZ_VOFW01000021.1	WP_005657875.1	FMN-dependent L-lactate dehydrogenase LldD	A	GCF_007897005.1	784	784	1	0	1	WP_005657875.1
LdhA	Hi2019		RefSeq	NZ_VOFW01000004.1	WP_005661152.1	2-hydroxyacid dehydrogenase		GCF_007897005.1	680	680	1	0	0.994	WP_005661152.1
LctP	Hi2019		RefSeq	NZ_VOFW01000003.1	WP_005660491.1	lactate permease LctP family transporter		GCF_007897005.1	1028	1028	1	0	0.9925	WP_005660491.1
Dld	Hi2019		RefSeq	NZ_VOFW01000012.1	WP_005659673.1	D-lactate dehydrogenase		GCF_007897005.1	1174	1174	1	0	0.9965	WP_005659673.1
LldD	Hi2019	4	RefSeq	NZ_JAABLE010000005.1	WP_005649913.1	FMN-dependent L-lactate dehydrogenase LldD	AS012764	GCF_010604085.1	780	780	1	0	0.9974	WP_005649913.1
LdhA	Hi2019		RefSeq	NZ_JAABLE010000005.1	WP_005649714.1	2-hydroxyacid dehydrogenase		GCF_010604085.1	680	680	1	0	0.994	WP_005649714.1
LctP	Hi2019		RefSeq	NZ_JAABLE010000003.1	WP_005647388.1	L-lactate permease		GCF_010604085.1	1028	1028	1	0	0.9887	WP_005647388.1
Dld	Hi2019		RefSeq	NZ_JAABLE010000002.1	WP_005650117.1	D-lactate dehydrogenase		GCF_010604085.1	1170	1170	1	0	0.9947	WP_005650117.1
LldD	Hi2019	4	RefSeq	NZ_JAABLB010000005.1	WP_005649913.1	FMN-dependent L-lactate dehydrogenase LldD	AS012767	GCF_010604045.1	780	780	1	0	0.9974	WP_005649913.1
LdhA	E. coli		RefSeq	NZ_JAABLB010000005.1	WP_048954612.1	2-hydroxyacid dehydrogenase		GCF_010604045.1	503	503	0.99	1e-180	0.7055	WP_048954612.1
LctP	Hi2019		RefSeq	NZ_JAABLB010000001.1	WP_080317067.1	lactate permease LctP family transporter		GCF_010604045.1	1028	1028	1	0	0.9925	WP_080317067.1
Dld	Hi2019		RefSeq	NZ_JAABLB010000007.1	WP_013525712.1	D-lactate dehydrogenase		GCF_010604045.1	1171	1171	1	0	0.9929	WP_013525712.1
LldD	Hi2019	4	RefSeq	NZ_JAABKY010000030.1	WP_005657875.1	FMN-dependent L-lactate dehydrogenase LldD	AS012770	GCF_010603975.1	784	784	1	0	1	WP_005657875.1
LdhA	Hi2019		RefSeq	NZ_JAABKY010000001.1	WP_005661152.1	2-hydroxyacid dehydrogenase		GCF_010603975.1	680	680	1	0	0.994	WP_005661152.1
LctP	Hi2019		RefSeq	NZ_JAABKY010000002.1	WP_005660491.1	lactate permease LctP family transporter		GCF_010603975.1	1028	1028	1	0	0.9925	WP_005660491.1
Dld	Hi2019		RefSeq	NZ_JAABKY010000008.1	WP_005659673.1	D-lactate dehydrogenase		GCF_010603975.1	1174	1174	1	0	0.9965	WP_005659673.1
LldD	Hi2019	4	RefSeq	NZ_JAABKW010000004.1	WP_005649913.1	FMN-dependent L-lactate dehydrogenase LldD	AS012773	GCF_010603885.1	780	780	1	0	0.9974	WP_005649913.1
LdhA	Hi2019		RefSeq	NZ_JAABKW010000004.1	WP_005690975.1	2-hydroxyacid dehydrogenase		GCF_010603885.1	675	675	1	0	0.994	WP_005690975.1
LctP	Hi2019		RefSeq	NZ_JAABKW010000005.1	WP_163470691.1	lactate permease LctP family transporter		GCF_010603885.1	1026	1026	1	0	0.9868	WP_163470691.1
Dld	Hi2019		RefSeq	NZ_JAABKW010000002.1	WP_005691891.1	D-lactate dehydrogenase		GCF_010603885.1	1170	1170	1	0	0.9929	WP_005691891.1
LldD	Hi2019	4	RefSeq	NZ_JAABKU010000003.1	WP_011272772.1	FMN-dependent L-lactate dehydrogenase LldD	AS012775	GCF_010603905.1	778	778	1	0	0.9948	WP_011272772.1
LdhA	Hi2019		RefSeq	NZ_JAABKU010000019.1	WP_005654781.1	2-hydroxyacid dehydrogenase		GCF_010603905.1	142	142	0.95	3e-39	0.3077	WP_005654781.1
LctP	Hi2019		RefSeq	NZ_JAABKU010000001.1	WP_085012774.1	L-lactate permease		GCF_010603905.1	1028	1028	1	0	0.9925	WP_085012774.1
Dld	Hi2019		RefSeq	NZ_JAABKU010000008.1	WP_005659673.1	D-lactate dehydrogenase		GCF_010603905.1	1174	1174	1	0	0.9965	WP_005659673.1
LldD	Hi2019	4	RefSeq	NZ_JAABKT010000004.1	WP_042593664.1	FMN-dependent L-lactate dehydrogenase LldD	AS012777	GCF_010603865.1	777	777	1	0	0.9921	WP_042593664.1
LdhA	Hi2019		RefSeq	NZ_JAABKT010000004.1	WP_005661152.1	2-hydroxyacid dehydrogenase		GCF_010603865.1	680	680	1	0	0.994	WP_005661152.1
LctP	Hi2019		RefSeq	NZ_JAABKT010000001.1	WP_080317223.1	L-lactate permease		GCF_010603865.1	1024	1024	1	0	0.9868	WP_080317223.1
Dld	Hi2019		RefSeq	NZ_JAABKT010000002.1	WP_005659673.1	D-lactate dehydrogenase		GCF_010603865.1	1174	1174	1	0	0.9965	WP_005659673.1
LldD	Hi2019	4	RefSeq	NZ_JAABKR010000020.1	WP_011272772.1	FMN-dependent L-lactate dehydrogenase LldD	AS012779	GCF_010603795.1	778	778	1	0	0.9948	WP_011272772.1
LdhA	Hi2019		RefSeq	NZ_JAABKR010000013.1	WP_005654781.1	2-hydroxyacid dehydrogenase		GCF_010603795.1	142	142	0.95	3e-39	0.3077	WP_005654781.1
LctP	Hi2019		RefSeq	NZ_JAABKR010000001.1	WP_075913105.1	L-lactate permease		GCF_010603795.1	1025	1025	1	0	0.9868	WP_075913105.1
Dld	Hi2019		RefSeq	NZ_JAABKR010000003.1	WP_005659673.1	D-lactate dehydrogenase		GCF_010603795.1	1174	1174	1	0	0.9965	WP_005659673.1
LldD	Hi2019	4	RefSeq	NZ_MTGI01000008.1	WP_005649913.1	FMN-dependent L-lactate dehydrogenase LldD	ATCC 10211	GCF_001997355.1	780	780	1	0	0.9974	WP_005649913.1
LdhA	E. coli		RefSeq	NZ_MTGI01000008.1	WP_005672300.1	2-hydroxyacid dehydrogenase		GCF_001997355.1	505	505	0.99	0	0.7086	WP_005672300.1
LctP	Hi2019		RefSeq	NZ_MTGI01000005.1	WP_077643789.1	L-lactate permease		GCF_001997355.1	1024	1024	1	0	0.9868	WP_077643789.1
Dld	Hi2019		RefSeq	NZ_MTGI01000017.1	WP_077643931.1	D-lactate dehydrogenase		GCF_001997355.1	1171	1171	1	0	0.9947	WP_077643931.1
LldD	Hi2019	4	RefSeq	NZ_VOFV01000006.1	WP_011272772.1	FMN-dependent L-lactate dehydrogenase LldD	B	GCF_007897175.1	778	778	1	0	0.9948	WP_011272772.1
LdhA	Hi2019		RefSeq	NZ_VOFV01000006.1	WP_005661152.1	2-hydroxyacid dehydrogenase		GCF_007897175.1	680	680	1	0	0.994	WP_005661152.1
LctP	Hi2019		RefSeq	NZ_VOFV01000001.1	WP_080348145.1	L-lactate permease		GCF_007897175.1	1026	1026	1	0	0.9887	WP_080348145.1
Dld	Hi2019		RefSeq	NZ_VOFV01000002.1	WP_005659673.1	D-lactate dehydrogenase		GCF_007897175.1	1174	1174	1	0	0.9965	WP_005659673.1
LldD	Hi2019	4	RefSeq	NZ_VOFU01000140.1	WP_011272772.1	FMN-dependent L-lactate dehydrogenase LldD	C	GCF_007897125.1	778	778	1	0	0.9948	WP_011272772.1
LdhA	Hi2019		RefSeq	NZ_VOFU01000052.1	WP_005661152.1	2-hydroxyacid dehydrogenase		GCF_007897125.1	680	680	1	0	0.994	WP_005661152.1
LctP	Hi2019		RefSeq	NZ_VOFU01000136.1	WP_075985312.1	L-lactate permease		GCF_007897125.1	1028	1028	1	0	0.9925	WP_075985312.1
Dld	Hi2019		RefSeq	NZ_VOFU01000044.1	WP_038441045.1	D-lactate dehydrogenase		GCF_007897125.1	1172	1172	1	0	0.9947	WP_038441045.1
LldD	Hi2019	4	RefSeq	NZ_LDWA01000035.1	WP_005657875.1	FMN-dependent L-lactate dehydrogenase LldD	C10	GCF_001276545.1	784	784	1	0	1	WP_005657875.1
LdhA	E. coli		RefSeq	NZ_LDWA01000034.1	WP_005658379.1	2-hydroxyacid dehydrogenase		GCF_001276545.1	505	505	0.99	0	0.7086	WP_005658379.1
LctP	Hi2019		RefSeq	NZ_LDWA01000006.1	WP_005657092.1	lactate permease LctP family transporter		GCF_001276545.1	1025	1025	1	0	0.985	WP_005657092.1
Dld	Hi2019		RefSeq	NZ_LDWA01000001.1	WP_005657639.1	D-lactate dehydrogenase		GCF_001276545.1	1169	1169	1	0	0.9911	WP_005657639.1
LldD	Hi2019	4	RefSeq	NZ_MQMI01000009.1	WP_005671721.1	FMN-dependent L-lactate dehydrogenase LldD	C188	GCF_001909015.1	780	780	1	0	0.9974	WP_005671721.1
LdhA	E. coli		RefSeq	NZ_MQMI01000009.1	WP_012054803.1	2-hydroxyacid dehydrogenase		GCF_001909015.1	506	506	0.99	0	0.7086	WP_012054803.1
LctP	Hi2019		RefSeq	NZ_MQMI01000003.1	WP_074039423.1	lactate permease LctP family transporter		GCF_001909015.1	1028	1028	1	0	0.9925	WP_074039423.1
Dld	Hi2019		RefSeq	NZ_MQMI01000014.1	WP_012054699.1	D-lactate dehydrogenase		GCF_001909015.1	1170	1170	1	0	0.9929	WP_012054699.1
LldD	Hi2019	4	RefSeq	NZ_SEMG01000004.1	WP_011272772.1	FMN-dependent L-lactate dehydrogenase LldD	C2010021516	GCF_004153235.1	778	778	1	0	0.9948	WP_011272772.1
LdhA	Hi2019		RefSeq	NZ_SEMG01000004.1	WP_129895620.1	2-hydroxyacid dehydrogenase		GCF_004153235.1	679	679	1	0	0.9909	WP_129895620.1
LctP	Hi2019		RefSeq	NZ_SEMG01000002.1	WP_129895564.1	lactate permease LctP family transporter		GCF_004153235.1	1032	1032	1	0	0.9944	WP_129895564.1
Dld	Hi2019		RefSeq	NZ_SEMG01000001.1	WP_005659673.1	D-lactate dehydrogenase		GCF_004153235.1	1174	1174	1	0	0.9965	WP_005659673.1
LldD	Hi2019	4	RefSeq	NZ_CP007471.1	WP_005649913.1	FMN-dependent L-lactate dehydrogenase LldD	C486	GCF_000931605.1	780	780	1	0	0.9974	WP_005649913.1
LdhA	Hi2019		RefSeq	NZ_CP007471.1	WP_005634049.1	2-hydroxyacid dehydrogenase		GCF_000931605.1	679	679	1	0	0.9909	WP_005634049.1
LctP	Hi2019		RefSeq	NZ_CP007471.1	WP_080334641.1	lactate permease LctP family transporter		GCF_000931605.1	1033	1033	1	0	0.9981	WP_080334641.1
Dld	Hi2019		RefSeq	NZ_CP007471.1	WP_005687360.1	D-lactate dehydrogenase		GCF_000931605.1	1169	1169	1	0	0.9911	WP_005687360.1
LldD	Hi2019	4	RefSeq	NZ_LZDP01000017.1	WP_005657875.1	FMN-dependent L-lactate dehydrogenase LldD	CCUG 26214	GCF_001679235.1	784	784	1	0	1	WP_005657875.1
LdhA	E. coli		RefSeq	NZ_LZDP01000004.1	WP_005658379.1	2-hydroxyacid dehydrogenase		GCF_001679235.1	505	505	0.99	0	0.7086	WP_005658379.1
LctP	Hi2019		RefSeq	NZ_LZDP01000016.1	WP_080474378.1	L-lactate permease		GCF_001679235.1	1028	1028	1	0	0.9906	WP_080474378.1
Dld	Hi2019		RefSeq	NZ_LZDP01000016.1	WP_065245380.1	D-lactate dehydrogenase		GCF_001679235.1	1170	1170	1	0	0.9911	WP_065245380.1
LldD	Hi2019	4	RefSeq	NZ_LZMU01000014.1	WP_005649913.1	FMN-dependent L-lactate dehydrogenase LldD	CCUG 54503	GCF_001679365.1	780	780	1	0	0.9974	WP_005649913.1
LdhA	E. coli		RefSeq	NZ_LZMU01000014.1	WP_005658379.1	2-hydroxyacid dehydrogenase		GCF_001679365.1	505	505	0.99	0	0.7086	WP_005658379.1
LctP	Hi2019		RefSeq	NZ_LZMU01000001.1	WP_005686550.1	lactate permease LctP family transporter		GCF_001679365.1	1028	1028	1	0	0.9906	WP_005686550.1
Dld	Hi2019		RefSeq	NZ_LZMU01000019.1	WP_005687360.1	D-lactate dehydrogenase		GCF_001679365.1	1169	1169	1	0	0.9911	WP_005687360.1
LldD	Hi2019	4	RefSeq	NZ_LZMV01000020.1	WP_005649913.1	FMN-dependent L-lactate dehydrogenase LldD	CCUG 60490	GCF_001679415.1	780	780	1	0	0.9974	WP_005649913.1
LdhA	E. coli		RefSeq	NZ_LZMV01000020.1	WP_005658379.1	2-hydroxyacid dehydrogenase		GCF_001679415.1	505	505	0.99	0	0.7086	WP_005658379.1
LctP	Hi2019		RefSeq	NZ_LZMV01000018.1	WP_074032810.1	lactate permease LctP family transporter		GCF_001679415.1	1031	1031	1	0	0.9944	WP_074032810.1
Dld	Hi2019		RefSeq	NZ_LZMV01000021.1	WP_005687360.1	D-lactate dehydrogenase		GCF_001679415.1	1169	1169	1	0	0.9911	WP_005687360.1
LldD	Hi2019	4	RefSeq	NZ_CP007805.1	WP_005649913.1	FMN-dependent L-lactate dehydrogenase LldD	CGSHiCZ412602	GCF_000698365.1	780	780	1	0	0.9974	WP_005649913.1
LdhA	Hi2019		RefSeq	NZ_CP007805.1	WP_038439587.1	2-hydroxyacid dehydrogenase		GCF_000698365.1	678	678	1	0	0.997	WP_038439587.1
LctP	Hi2019		RefSeq	NZ_CP007805.1	WP_080281402.1	L-lactate permease		GCF_000698365.1	1027	1027	1	0	0.9887	WP_080281402.1
Dld	Hi2019		RefSeq	NZ_CP007805.1	WP_038439705.1	D-lactate dehydrogenase		GCF_000698365.1	1170	1170	1	0	0.9894	WP_038439705.1
LldD	Hi2019	4	RefSeq	NZ_VOFT01000018.1	WP_005657875.1	FMN-dependent L-lactate dehydrogenase LldD	D	GCF_007896995.1	784	784	1	0	1	WP_005657875.1
LdhA	E. coli		RefSeq	NZ_VOFT01000004.1	WP_005658379.1	2-hydroxyacid dehydrogenase		GCF_007896995.1	505	505	0.99	0	0.7086	WP_005658379.1
LctP	Hi2019		RefSeq	NZ_VOFT01000005.1	WP_005657092.1	lactate permease LctP family transporter		GCF_007896995.1	1025	1025	1	0	0.985	WP_005657092.1
Dld	Hi2019		RefSeq	NZ_VOFT01000001.1	WP_005657639.1	D-lactate dehydrogenase		GCF_007896995.1	1169	1169	1	0	0.9911	WP_005657639.1
LldD	Hi2019	4	RefSeq	NZ_VOFS01000020.1	WP_005657875.1	FMN-dependent L-lactate dehydrogenase LldD	E	GCF_007897155.1	784	784	1	0	1	WP_005657875.1
LdhA	E. coli		RefSeq	NZ_VOFS01000006.1	WP_005658379.1	2-hydroxyacid dehydrogenase		GCF_007897155.1	505	505	0.99	0	0.7086	WP_005658379.1
LctP	Hi2019		RefSeq	NZ_VOFS01000004.1	WP_005657092.1	lactate permease LctP family transporter		GCF_007897155.1	1025	1025	1	0	0.985	WP_005657092.1
Dld	Hi2019		RefSeq	NZ_VOFS01000001.1	WP_005657639.1	D-lactate dehydrogenase		GCF_007897155.1	1169	1169	1	0	0.9911	WP_005657639.1
LldD	Hi2019	4	RefSeq	NZ_VOFR01000006.1	WP_011272772.1	FMN-dependent L-lactate dehydrogenase LldD	F	GCF_007897115.1	778	778	1	0	0.9948	WP_011272772.1
LdhA	Hi2019		INSDC	NZ_VOFR01000004.1	WP_012054412.1	2-hydroxyacid dehydrogenase		GCA_007897115.1	140	140	0.96	1e-40	0.3077	AKA46018.1
LctP	Hi2019		RefSeq	NZ_VOFR01000001.1	WP_146293734.1	lactate permease LctP family transporter		GCF_007897115.1	1027	1027	1	0	0.9906	WP_146293734.1
Dld	Hi2019		RefSeq	NZ_VOFR01000003.1	WP_005687360.1	D-lactate dehydrogenase		GCF_007897115.1	1169	1169	1	0	0.9911	WP_005687360.1
LldD	Hi2019	4	RefSeq	NZ_CP020411.2	WP_005693904.1	FMN-dependent L-lactate dehydrogenase LldD	FDAARGOS_199	GCF_002073475.2	778	778	1	0	0.9948	WP_005693904.1
LdhA	Hi2019		RefSeq	NZ_CP020411.2	WP_005693834.1	2-hydroxyacid dehydrogenase		GCF_002073475.2	678	678	1	0	0.997	WP_005693834.1
LctP	Hi2019		RefSeq	NZ_CP020411.2	WP_005694228.1	lactate permease LctP family transporter		GCF_002073475.2	1025	1025	1	0	0.9868	WP_005694228.1
Dld	Hi2019		RefSeq	NZ_CP020411.2	WP_005694374.1	D-lactate dehydrogenase		GCF_002073475.2	1172	1172	1	0	0.9947	WP_005694374.1
LldD	Hi2019	4	RefSeq	NZ_JXYJ01000025.1	WP_011272772.1	FMN-dependent L-lactate dehydrogenase LldD	Fi176	GCF_004327565.1	778	778	1	0	0.9948	WP_011272772.1
LdhA	Hi2019		RefSeq	NZ_JXYJ01000025.1	WP_014550599.1	2-hydroxyacid dehydrogenase		GCF_004327565.1	678	678	1	0	0.994	WP_014550599.1
LctP	Hi2019		RefSeq	NZ_JXYJ01000031.1	WP_112080924.1	lactate permease LctP family transporter		GCF_004327565.1	1023	1023	1	0	0.9831	WP_112080924.1
Dld	Hi2019		RefSeq	NZ_JXYJ01000030.1	WP_005687360.1	D-lactate dehydrogenase		GCF_004327565.1	1169	1169	1	0	0.9911	WP_005687360.1
LldD	Hi2019	4	RefSeq	NZ_VOFQ01000006.1	WP_011272772.1	FMN-dependent L-lactate dehydrogenase LldD	G	GCF_007897045.1	778	778	1	0	0.9948	WP_011272772.1
LdhA	Hi2019		INSDC	NZ_VOFQ01000004.1	WP_012054412.1	2-hydroxyacid dehydrogenase		GCA_007897045.1	140	140	0.96	1e-40	0.3077	AKA46018.1
LctP	Hi2019		RefSeq	NZ_VOFQ01000001.1	WP_146293734.1	lactate permease LctP family transporter		GCF_007897045.1	1027	1027	1	0	0.9906	WP_146293734.1
Dld	Hi2019		RefSeq	NZ_VOFQ01000003.1	WP_005687360.1	D-lactate dehydrogenase		GCF_007897045.1	1169	1169	1	0	0.9911	WP_005687360.1
LldD	Hi2019	4	RefSeq	NZ_VOFP01000004.1	WP_011272772.1	FMN-dependent L-lactate dehydrogenase LldD	G2	GCF_007897025.1	778	778	1	0	0.9948	WP_011272772.1
LdhA	Hi2019		INSDC	NZ_VOFP01000008.1	WP_012054412.1	2-hydroxyacid dehydrogenase		GCF_007897025.1	140	140	0.96	1e-40	0.3077	AKA46018.1
LctP	Hi2019		RefSeq	NZ_VOFP01000001.1	WP_146293734.1	lactate permease LctP family transporter		GCF_007897025.1	1027	1027	1	0	0.9906	WP_146293734.1
Dld	Hi2019		RefSeq	NZ_VOFP01000007.1	WP_005687360.1	D-lactate dehydrogenase		GCF_007897025.1	1169	1169	1	0	0.9911	WP_005687360.1
LldD	Hi2019	4	RefSeq	NZ_VOFO01000003.1	WP_011272772.1	FMN-dependent L-lactate dehydrogenase LldD	G3	GCF_007896985.1	778	778	1	0	0.9948	WP_011272772.1
LdhA	Hi2019		INSDC	NZ_VOFO01000007.1	WP_012054412.1	2-hydroxyacid dehydrogenase		GCF_007896985.1	140	140	0.96	1e-40	0.3077	AKA46018.1
LctP	Hi2019		RefSeq	NZ_VOFO01000001.1	WP_146293734.1	lactate permease LctP family transporter		GCF_007896985.1	1027	1027	1	0	0.9906	WP_146293734.1
Dld	Hi2019		RefSeq	NZ_VOFO01000005.1	WP_005687360.1	D-lactate dehydrogenase		GCF_007896985.1	1169	1169	1	0	0.9911	WP_005687360.1
LldD	Hi2019	4	RefSeq	NZ_LVZI01000001.1	WP_011272772.1	FMN-dependent L-lactate dehydrogenase LldD	GE117	GCF_002093285.1	778	778	1	0	0.9948	WP_011272772.1
LdhA	Hi2019		RefSeq	NZ_LVZI01000001.1	WP_005661152.1	2-hydroxyacid dehydrogenase		GCF_002093285.1	680	680	1	0	0.994	WP_005661152.1
LctP	Hi2019		RefSeq	NZ_LVZI01000013.1	WP_085000111.1	lactate permease LctP family transporter		GCF_002093285.1	1028	1028	1	0	0.9906	WP_085000111.1
Dld	Hi2019		RefSeq	NZ_LVZI01000014.1	WP_085000128.1	D-lactate dehydrogenase		GCF_002093285.1	1172	1172	1	0	0.9947	WP_085000128.1
LldD	Hi2019	4	RefSeq	NZ_LVZJ01000001.1	WP_011272772.1	FMN-dependent L-lactate dehydrogenase LldD	GE146	GCF_002093275.1	778	778	1	0	0.9948	WP_011272772.1
LdhA	Hi2019		RefSeq	NZ_LVZJ01000002.1	WP_050838384.1	2-hydroxyacid dehydrogenase		GCF_002093275.1	678	678	1	0	0.9909	WP_050838384.1
LctP	Hi2019		RefSeq	NZ_LVZJ01000016.1	WP_080358418.1	lactate permease LctP family transporter		GCF_002093275.1	1025	1025	1	0	0.9887	WP_080358418.1
Dld	Hi2019		RefSeq	NZ_LVZJ01000017.1	WP_005659673.1	D-lactate dehydrogenase		GCF_002093275.1	1174	1174	1	0	0.9965	WP_005659673.1
LldD	Hi2019	4	RefSeq	NZ_LVZC01000001.1	WP_005657875.1	FMN-dependent L-lactate dehydrogenase LldD	GE3	GCF_002093175.1	784	784	1	0	1	WP_005657875.1
LdhA	Hi2019		RefSeq	NZ_LVZC01000003.1	WP_005661152.1	2-hydroxyacid dehydrogenase		GCF_002093175.1	680	680	1	0	0.994	WP_005661152.1
LctP	Hi2019		RefSeq	NZ_LVZC01000027.1	WP_005660491.1	lactate permease LctP family transporter		GCF_002093175.1	1028	1028	1	0	0.9925	WP_005660491.1
Dld	Hi2019		RefSeq	NZ_LVZC01000028.1	WP_005659673.1	D-lactate dehydrogenase		GCF_002093175.1	1174	1174	1	0	0.9965	WP_005659673.1
LldD	Hi2019	4	RefSeq	NZ_LVZE01000015.1	WP_005649913.1	FMN-dependent L-lactate dehydrogenase LldD	GE42	GCF_002093195.1	780	780	1	0	0.9974	WP_005649913.1
LdhA	E. coli		RefSeq	NZ_LVZE01000002.1	WP_005658379.1	2-hydroxyacid dehydrogenase		GCF_002093195.1	505	505	0.99	0	0.7086	WP_005658379.1
LctP	Hi2019		RefSeq	NZ_LVZE01000011.1	WP_080375146.1	lactate permease LctP family transporter		GCF_002093195.1	1029	1029	1	0	0.9887	WP_080375146.1
Dld	Hi2019		RefSeq	NZ_LVZE01000012.1	WP_005687360.1	D-lactate dehydrogenase		GCF_002093195.1	1169	1169	1	0	0.9911	WP_005687360.1
LldD	Hi2019	4	RefSeq	NZ_LVZF01000006.1	WP_005657875.1	FMN-dependent L-lactate dehydrogenase LldD	GE49	GCF_002093185.1	784	784	1	0	1	WP_005657875.1
LdhA	Hi2019		RefSeq	NZ_LVZF01000006.1	WP_061724324.1	2-hydroxyacid dehydrogenase		GCF_002093185.1	677	677	0.99	0	0.997	WP_061724324.1
LctP	Hi2019		RefSeq	NZ_LVZF01000004.1	WP_080452368.1	lactate permease LctP family transporter		GCF_002093185.1	1021	1021	1	0	0.9831	WP_080452368.1
Dld	Hi2019		RefSeq	NZ_LVZF01000002.1	WP_061723963.1	D-lactate dehydrogenase		GCF_002093185.1	1165	1165	1	0	0.9894	WP_061723963.1
LldD	Hi2019	4	RefSeq	NZ_LVZD01000001.1	WP_011272772.1	FMN-dependent L-lactate dehydrogenase LldD	GE6	GCF_002093205.1	778	778	1	0	0.9948	WP_011272772.1
LdhA	Hi2019		RefSeq	NZ_LVZD01000002.1	WP_005661152.1	2-hydroxyacid dehydrogenase		GCF_002093205.1	680	680	1	0	0.994	WP_005661152.1
LctP	Hi2019		RefSeq	NZ_LVZD01000019.1	WP_080348145.1	L-lactate permease		GCF_002093205.1	1026	1026	1	0	0.9887	WP_080348145.1
Dld	Hi2019		RefSeq	NZ_LVZD01000023.1	WP_005659673.1	D-lactate dehydrogenase		GCF_002093205.1	1174	1174	1	0	0.9965	WP_005659673.1
LldD	Hi2019	4	RefSeq	NZ_LVZG01000001.1	WP_011272772.1	FMN-dependent L-lactate dehydrogenase LldD	GE68	GCF_002093265.1	778	778	1	0	0.9948	WP_011272772.1
LdhA	Hi2019		RefSeq	NZ_LVZG01000001.1	WP_005661152.1	2-hydroxyacid dehydrogenase		GCF_002093265.1	680	680	1	0	0.994	WP_005661152.1
LctP	Hi2019		RefSeq	NZ_LVZG01000014.1	WP_085012774.1	L-lactate permease		GCF_002093265.1	1028	1028	1	0	0.9925	WP_085012774.1
Dld	Hi2019		RefSeq	NZ_LVZG01000017.1	WP_005659673.1	D-lactate dehydrogenase		GCF_002093265.1	1174	1174	1	0	0.9965	WP_005659673.1
LldD	Hi2019	4	RefSeq	NZ_LVZH01000001.1	WP_005649913.1	FMN-dependent L-lactate dehydrogenase LldD	GE71	GCF_002093255.1	780	780	1	0	0.9974	WP_005649913.1
LdhA	E. coli		RefSeq	NZ_LVZH01000001.1	WP_005658379.1	2-hydroxyacid dehydrogenase		GCF_002093255.1	505	505	0.99	0	0.7086	WP_005658379.1
LctP	Hi2019		RefSeq	NZ_LVZH01000015.1	WP_085024662.1	lactate permease LctP family transporter		GCF_002093255.1	1028	1028	1	0	0.9925	WP_085024662.1
Dld	Hi2019		RefSeq	NZ_LVZH01000016.1	WP_085024668.1	D-lactate dehydrogenase		GCF_002093255.1	1171	1171	1	0	0.9929	WP_085024668.1
LldD	Hi2019	4	RefSeq	NZ_VOFN01000005.1	WP_011272772.1	FMN-dependent L-lactate dehydrogenase LldD	H	GCF_007897085.1	778	778	1	0	0.9948	WP_011272772.1
LdhA	Hi2019		RefSeq	NZ_VOFN01000002.1	WP_005654781.1	2-hydroxyacid dehydrogenase		GCF_007897085.1	142	142	0.95	3e-39	0.3077	WP_005654781.1
LctP	Hi2019		RefSeq	NZ_VOFN01000001.1	WP_112070223.1	lactate permease LctP family transporter		GCF_007897085.1	1028	1028	1	0	0.9906	WP_112070223.1
Dld	Hi2019		RefSeq	NZ_VOFN01000002.1	WP_005659673.1	D-lactate dehydrogenase		GCF_007897085.1	1174	1174	1	0	0.9965	WP_005659673.1
LldD	Hi2019	4	RefSeq	NZ_LFDP01000008.1	WP_011272772.1	FMN-dependent L-lactate dehydrogenase LldD	HI1373	GCF_001184695.1	778	778	1	0	0.9948	WP_011272772.1
LdhA	Hi2019		RefSeq	NZ_LFDP01000008.1	WP_005661152.1	2-hydroxyacid dehydrogenase		GCF_001184695.1	680	680	1	0	0.994	WP_005661152.1
LctP	Hi2019		RefSeq	NZ_LFDP01000014.1	WP_080347724.1	lactate permease LctP family transporter		GCF_001184695.1	1021	1021	1	0	0.985	WP_080347724.1
Dld	Hi2019		RefSeq	NZ_LFDP01000005.1	WP_048951719.1	D-lactate dehydrogenase		GCF_001184695.1	1172	1172	1	0	0.9947	WP_048951719.1
LldD	Hi2019	4	RefSeq	NZ_LFDO01000006.1	WP_005663336.1	FMN-dependent L-lactate dehydrogenase LldD	HI1374	GCF_001184655.1	783	783	1	0	0.9974	WP_005663336.1
LdhA	Hi2019		RefSeq	NZ_LFDO01000009.1	WP_005663181.1	2-hydroxyacid dehydrogenase		GCF_001184655.1	679	679	1	0	0.997	WP_005663181.1
LctP	Hi2019		RefSeq	NZ_LFDO01000010.1	WP_050829171.1	lactate permease LctP family transporter		GCF_001184655.1	1029	1029	0.99	0	0.9944	WP_050829171.1
Dld	Hi2019		RefSeq	NZ_LFDO01000004.1	WP_050829058.1	D-lactate dehydrogenase		GCF_001184655.1	1169	1169	1	0	0.9911	WP_050829058.1
LldD	Hi2019	4	RefSeq	NZ_LFDN01000007.1	WP_005649913.1	FMN-dependent L-lactate dehydrogenase LldD	HI1388	GCF_001184645.1	780	780	1	0	0.9974	WP_005649913.1
LdhA	Hi2019		RefSeq	NZ_LFDN01000007.1	WP_005649714.1	2-hydroxyacid dehydrogenase		GCF_001184645.1	680	680	1	0	0.994	WP_005649714.1
LctP	Hi2019		RefSeq	NZ_LFDN01000008.1	WP_005667354.1	L-lactate permease		GCF_001184645.1	1028	1028	1	0	0.9906	WP_005667354.1
Dld	Hi2019		RefSeq	NZ_LFDN01000003.1	WP_005650117.1	D-lactate dehydrogenase		GCF_001184645.1	1170	1170	1	0	0.9947	WP_005650117.1
LldD	Hi2019	4	RefSeq	NZ_LFDM01000012.1	WP_011272772.1	FMN-dependent L-lactate dehydrogenase LldD	HI1394	GCF_001184635.1	778	778	1	0	0.9948	WP_011272772.1
LdhA	Hi2019		RefSeq	NZ_LFDM01000012.1	WP_005661152.1	2-hydroxyacid dehydrogenase		GCF_001184635.1	680	680	1	0	0.994	WP_005661152.1
LctP	Hi2019		RefSeq	NZ_LFDM01000005.1	WP_050954927.1	L-lactate permease		GCF_001184635.1	1025	1025	0.99	0	0.9849	WP_050954927.1
Dld	Hi2019		RefSeq	NZ_LFDM01000009.1	WP_005659673.1	D-lactate dehydrogenase		GCF_001184635.1	1174	1174	1	0	0.9965	WP_005659673.1
LldD	Hi2019	4	RefSeq	NZ_LFDJ01000016.1	WP_021035422.1	FMN-dependent L-lactate dehydrogenase LldD	HI1408	GCF_001184705.1	776	776	1	0	0.9895	WP_021035422.1
LdhA	E. coli		RefSeq	NZ_LFDJ01000008.1	WP_050848299.1	2-hydroxyacid dehydrogenase		GCF_001184705.1	501	501	0.99	8e-180	0.7055	WP_050848299.1
LctP	Hi2019		RefSeq	NZ_LFDJ01000008.1	WP_080359014.1	lactate permease LctP family transporter		GCF_001184705.1	1024	1024	1	0	0.985	WP_080359014.1
Dld	Hi2019		RefSeq	NZ_LFDJ01000006.1	WP_050848175.1	D-lactate dehydrogenase		GCF_001184705.1	1096	1096	1	0	0.9167	WP_050848175.1
LldD	Hi2019	4	RefSeq	NZ_LHSM01000025.1	WP_005657875.1	FMN-dependent L-lactate dehydrogenase LldD	HI1413	GCF_001298185.1	784	784	1	0	1	WP_005657875.1
LdhA	Hi2019		RefSeq	NZ_LHSM01000017.1	WP_005661152.1	2-hydroxyacid dehydrogenase		GCF_001298185.1	680	680	1	0	0.994	WP_005661152.1
LctP	Hi2019		RefSeq	NZ_LHSM01000021.1	WP_032827553.1	lactate permease LctP family transporter		GCF_001298185.1	1026	1026	0.99	0	0.9906	WP_032827553.1
Dld	Hi2019		RefSeq	NZ_LHSM01000013.1	WP_005659673.1	D-lactate dehydrogenase		GCF_001298185.1	1174	1174	1	0	0.9965	WP_005659673.1
LldD	Hi2019	4	RefSeq	NZ_LFDL01000004.1	WP_005649913.1	FMN-dependent L-lactate dehydrogenase LldD	HI1426	GCF_001184595.1	780	780	1	0	0.9974	WP_005649913.1
LdhA	E. coli		RefSeq	NZ_LFDL01000001.1	WP_050846831.1	2-hydroxyacid dehydrogenase		GCF_001184595.1	499	499	0.99	9e-179	0.6994	WP_050846831.1
LctP	Hi2019		RefSeq	NZ_LFDL01000001.1	WP_080358910.1	lactate permease LctP family transporter		GCF_001184595.1	1028	1028	1	0	0.9887	WP_080358910.1
Dld	Hi2019		RefSeq	NZ_LFDL01000007.1	WP_050847589.1	D-lactate dehydrogenase		GCF_001184595.1	1098	1098	1	0	0.9184	WP_050847589.1
LldD	Hi2019	4	RefSeq	NZ_LFFU01000013.1	WP_011272772.1	FMN-dependent L-lactate dehydrogenase LldD	HI1722	GCF_001184545.1	778	778	1	0	0.9948	WP_011272772.1
LdhA	Hi2019		RefSeq	NZ_LFFU01000013.1	WP_005661152.1	2-hydroxyacid dehydrogenase		GCF_001184545.1	680	680	1	0	0.994	WP_005661152.1
LctP	Hi2019		RefSeq	NZ_LFFU01000004.1	WP_080358735.1	L-lactate permease		GCF_001184545.1	1025	1025	1	0	0.9868	WP_080358735.1
Dld	Hi2019		RefSeq	NZ_LFFU01000012.1	WP_038441045.1	D-lactate dehydrogenase		GCF_001184545.1	1172	1172	1	0	0.9947	WP_038441045.1
LldD	Hi2019	4	RefSeq	NZ_LFFT01000004.1	WP_011272772.1	FMN-dependent L-lactate dehydrogenase LldD	HI1974	GCF_001184535.1	778	778	1	0	0.9948	WP_011272772.1
LdhA	E. coli		RefSeq	NZ_LFFT01000004.1	WP_011271823.1	2-hydroxyacid dehydrogenase		GCF_001184535.1	504	504	0.99	0	0.7086	WP_011271823.1
LctP	Hi2019		RefSeq	NZ_LFFT01000002.1	WP_080359245.1	lactate permease LctP family transporter		GCF_001184535.1	1030	1030	1	0	0.9944	WP_080359245.1
Dld	Hi2019		RefSeq	NZ_LFFT01000029.1	WP_044364329.1	D-lactate dehydrogenase		GCF_001184535.1	1172	1172	1	0	0.9929	WP_044364329.1
LldD	Hi2019	4	RefSeq	NZ_LFFO01000002.1	WP_011272772.1	FMN-dependent L-lactate dehydrogenase LldD	HI1980	GCF_001184555.1	778	778	1	0	0.9948	WP_011272772.1
LdhA	Hi2019		RefSeq	NZ_LFFO01000002.1	WP_005661152.1	2-hydroxyacid dehydrogenase		GCF_001184555.1	680	680	1	0	0.994	WP_005661152.1
LctP	Hi2019		RefSeq	NZ_LFFO01000009.1	WP_080358454.1	L-lactate permease		GCF_001184555.1	1025	1025	1	0	0.985	WP_080358454.1
Dld	Hi2019		RefSeq	NZ_LFFO01000007.1	WP_005659673.1	D-lactate dehydrogenase		GCF_001184555.1	1174	1174	1	0	0.9965	WP_005659673.1
LldD	Hi2019	4	RefSeq	NZ_LFFN01000001.1	WP_005649913.1	FMN-dependent L-lactate dehydrogenase LldD	HI1988	GCF_001184435.1	780	780	1	0	0.9974	WP_005649913.1
LdhA	Hi2019		RefSeq	NZ_LFFN01000001.1	WP_014550599.1	2-hydroxyacid dehydrogenase		GCF_001184435.1	678	678	1	0	0.994	WP_014550599.1
LctP	Hi2019		RefSeq	NZ_LFFN01000003.1	WP_076773374.1	lactate permease LctP family transporter		GCF_001184435.1	1027	1027	1	0	0.9906	WP_076773374.1
Dld	Hi2019		RefSeq	NZ_LFFN01000002.1	WP_005687360.1	D-lactate dehydrogenase		GCF_001184435.1	1169	1169	1	0	0.9911	WP_005687360.1
LldD	Hi2019	4	RefSeq	NZ_LFFQ01000008.1	WP_011272772.1	FMN-dependent L-lactate dehydrogenase LldD	HI2004	GCF_001184445.1	778	778	1	0	0.9948	WP_011272772.1
LdhA	Hi2019		RefSeq	NZ_LFFQ01000008.1	WP_005663181.1	2-hydroxyacid dehydrogenase		GCF_001184445.1	679	679	1	0	0.997	WP_005663181.1
LctP	Hi2019		RefSeq	NZ_LFFQ01000007.1	WP_080358510.1	L-lactate permease		GCF_001184445.1	1028	1028	1	0	0.9906	WP_080358510.1
Dld	Hi2019		RefSeq	NZ_LFFQ01000001.1	WP_005687360.1	D-lactate dehydrogenase		GCF_001184445.1	1169	1169	1	0	0.9911	WP_005687360.1
LldD	Hi2019	4	RefSeq	NZ_LFFP01000026.1	WP_011272772.1	FMN-dependent L-lactate dehydrogenase LldD	HI2007	GCF_001184475.1	778	778	1	0	0.9948	WP_011272772.1
LdhA	Hi2019		RefSeq	NZ_LFFP01000014.1	WP_050838384.1	2-hydroxyacid dehydrogenase		GCF_001184475.1	678	678	1	0	0.9909	WP_050838384.1
LctP	Hi2019		RefSeq	NZ_LFFP01000010.1	WP_080358418.1	lactate permease LctP family transporter		GCF_001184475.1	1025	1025	1	0	0.9887	WP_080358418.1
Dld	Hi2019		RefSeq	NZ_LFFP01000020.1	WP_005659673.1	D-lactate dehydrogenase		GCF_001184475.1	1174	1174	1	0	0.9965	WP_005659673.1
LldD	Hi2019	4	RefSeq	NZ_LFFR01000016.1	WP_011272772.1	FMN-dependent L-lactate dehydrogenase LldD	HI2114	GCF_001184485.1	778	778	1	0	0.9948	WP_011272772.1
LdhA	E. coli		RefSeq	NZ_LFFR01000016.1	WP_011271823.1	2-hydroxyacid dehydrogenase		GCF_001184485.1	504	504	0.99	0	0.7086	WP_011271823.1
LctP	Hi2019		RefSeq	NZ_LFFR01000009.1	WP_080334571.1	lactate permease LctP family transporter		GCF_001184485.1	1030	1030	1	0	0.9944	WP_080334571.1
Dld	Hi2019		RefSeq	NZ_LFFR01000004.1	WP_044364329.1	D-lactate dehydrogenase		GCF_001184485.1	1172	1172	1	0	0.9929	WP_044364329.1
LldD	Hi2019	4	RefSeq	NZ_LFFS01000023.1	WP_005649913.1	FMN-dependent L-lactate dehydrogenase LldD	HI2116	GCF_001184515.1	780	780	1	0	0.9974	WP_005649913.1
LdhA	Hi2019		RefSeq	NZ_LFFS01000023.1	WP_005634049.1	2-hydroxyacid dehydrogenase		GCF_001184515.1	679	679	1	0	0.9909	WP_005634049.1
LctP	Hi2019		RefSeq	NZ_LFFS01000014.1	WP_080358709.1	L-lactate permease		GCF_001184515.1	1026	1026	1	0	0.9925	WP_080358709.1
Dld	Hi2019		RefSeq	NZ_LFFS01000024.1	WP_005687360.1	D-lactate dehydrogenase		GCF_001184515.1	1169	1169	1	0	0.9911	WP_005687360.1
LldD	Hi2019	4	RefSeq	NZ_LHSN01000011.1	WP_005649913.1	FMN-dependent L-lactate dehydrogenase LldD	HI2192	GCF_001298205.1	780	780	1	0	0.9974	WP_005649913.1
LdhA	E. coli		RefSeq	NZ_LHSN01000011.1	WP_005658379.1	2-hydroxyacid dehydrogenase		GCF_001298205.1	505	505	0.99	0	0.7086	WP_005658379.1
LctP	Hi2019		RefSeq	NZ_LHSN01000008.1	WP_080375146.1	lactate permease LctP family transporter		GCF_001298205.1	1029	1029	1	0	0.9887	WP_080375146.1
Dld	Hi2019		RefSeq	NZ_LHSN01000005.1	WP_005687360.1	D-lactate dehydrogenase		GCF_001298205.1	1169	1169	1	0	0.9911	WP_005687360.1
LldD	Hi2019	4	RefSeq	NZ_JXLX01000020.1	WP_005663336.1	FMN-dependent L-lactate dehydrogenase LldD	Hi322	GCF_000833835.1	783	783	1	0	0.9974	WP_005663336.1
LdhA	Hi2019		RefSeq	NZ_JXLX01000010.1	WP_042603502.1	2-hydroxyacid dehydrogenase		GCF_000833835.1	679	679	1	0	0.997	WP_042603502.1
LctP	Hi2019		RefSeq	NZ_JXLX01000027.1	WP_005663753.1	lactate permease LctP family transporter		GCF_000833835.1	1028	1028	1	0	0.9906	WP_005663753.1
Dld	Hi2019		RefSeq	NZ_JXLX01000012.1	WP_005665680.1	D-lactate dehydrogenase		GCF_000833835.1	1170	1170	1	0	0.9929	WP_005665680.1
LldD	Hi2019	4	RefSeq	NZ_JXLY01000022.1	WP_011272772.1	FMN-dependent L-lactate dehydrogenase LldD	Hi345	GCF_000833875.1	778	778	1	0	0.9948	WP_011272772.1
LdhA	Hi2019		RefSeq	NZ_JXLY01000022.1	WP_014550599.1	2-hydroxyacid dehydrogenase		GCF_000833875.1	678	678	1	0	0.994	WP_014550599.1
LctP	Hi2019		RefSeq	NZ_JXLY01000020.1	WP_080316980.1	lactate permease LctP family transporter		GCF_000833875.1	1032	1032	1	0	0.9962	WP_080316980.1
Dld	Hi2019		RefSeq	NZ_JXLY01000011.1	WP_005687360.1	D-lactate dehydrogenase		GCF_000833875.1	1169	1169	1	0	0.9911	WP_005687360.1
LldD	Hi2019	4	RefSeq	NZ_JXLZ01000030.1	WP_042593664.1	FMN-dependent L-lactate dehydrogenase LldD	Hi359	GCF_000833855.1	777	777	1	0	0.9921	WP_042593664.1
LdhA	Hi2019		RefSeq	NZ_JXLZ01000030.1	WP_005661152.1	2-hydroxyacid dehydrogenase		GCF_000833855.1	680	680	1	0	0.994	WP_005661152.1
LctP	Hi2019		RefSeq	NZ_JXLZ01000028.1	WP_080317067.1	lactate permease LctP family transporter		GCF_000833855.1	1028	1028	1	0	0.9925	WP_080317067.1
Dld	Hi2019		RefSeq	NZ_JXLZ01000022.1	WP_005659673.1	D-lactate dehydrogenase		GCF_000833855.1	1174	1174	1	0	0.9965	WP_005659673.1
LldD	Hi2019	4	RefSeq	NZ_JXMA01000011.1	WP_011272772.1	FMN-dependent L-lactate dehydrogenase LldD	Hi361	GCF_000833815.1	778	778	1	0	0.9948	WP_011272772.1
LdhA	Hi2019		RefSeq	NZ_JXMA01000011.1	WP_005661152.1	2-hydroxyacid dehydrogenase		GCF_000833815.1	680	680	1	0	0.994	WP_005661152.1
LctP	Hi2019		RefSeq	NZ_JXMA01000010.1	WP_080316027.1	lactate permease LctP family transporter		GCF_000833815.1	1029	1029	1	0	0.9906	WP_080316027.1
Dld	Hi2019		RefSeq	NZ_JXMA01000005.1	WP_005659673.1	D-lactate dehydrogenase		GCF_000833815.1	1174	1174	1	0	0.9965	WP_005659673.1
LldD	Hi2019	4	RefSeq	NZ_CP009610.1	WP_011272772.1	FMN-dependent L-lactate dehydrogenase LldD	Hi375	GCF_000767075.1	778	778	1	0	0.9948	WP_011272772.1
LdhA	Hi2019		RefSeq	NZ_CP009610.1	WP_005661152.1	2-hydroxyacid dehydrogenase		GCF_000767075.1	680	680	1	0	0.994	WP_005661152.1
LctP	Hi2019		RefSeq	NZ_CP009610.1	WP_080291974.1	lactate permease LctP family transporter		GCF_000767075.1	1026	1026	1	0	0.9868	WP_080291974.1
Dld	Hi2019		RefSeq	NZ_CP009610.1	WP_038441045.1	D-lactate dehydrogenase		GCF_000767075.1	1172	1172	1	0	0.9947	WP_038441045.1
LldD	Hi2019	4	RefSeq	NZ_JXMB01000026.1	WP_042593664.1	FMN-dependent L-lactate dehydrogenase LldD	Hi378	GCF_000833895.1	777	777	1	0	0.9921	WP_042593664.1
LdhA	Hi2019		RefSeq	NZ_JXMB01000026.1	WP_005661152.1	2-hydroxyacid dehydrogenase		GCF_000833895.1	680	680	1	0	0.994	WP_005661152.1
LctP	Hi2019		RefSeq	NZ_JXMB01000024.1	WP_080317067.1	lactate permease LctP family transporter		GCF_000833895.1	1028	1028	1	0	0.9925	WP_080317067.1
Dld	Hi2019		RefSeq	NZ_JXMB01000025.1	WP_005659673.1	D-lactate dehydrogenase		GCF_000833895.1	1174	1174	1	0	0.9965	WP_005659673.1
LldD	Hi2019	4	RefSeq	NZ_JXMC01000015.1	WP_011272772.1	FMN-dependent L-lactate dehydrogenase LldD	Hi381	GCF_000833765.1	778	778	1	0	0.9948	WP_011272772.1
LdhA	Hi2019		RefSeq	NZ_JXMC01000015.1	WP_005661152.1	2-hydroxyacid dehydrogenase		GCF_000833765.1	680	680	1	0	0.994	WP_005661152.1
LctP	Hi2019		RefSeq	NZ_JXMC01000018.1	WP_080316027.1	lactate permease LctP family transporter		GCF_000833765.1	1029	1029	1	0	0.9906	WP_080316027.1
Dld	Hi2019		RefSeq	NZ_JXMC01000021.1	WP_005659673.1	D-lactate dehydrogenase		GCF_000833765.1	1174	1174	1	0	0.9965	WP_005659673.1
LldD	Hi2019	4	RefSeq	NZ_JXMD01000013.1	WP_042593664.1	FMN-dependent L-lactate dehydrogenase LldD	Hi394	GCF_000833915.1	777	777	1	0	0.9921	WP_042593664.1
LdhA	Hi2019		RefSeq	NZ_JXMD01000013.1	WP_005661152.1	2-hydroxyacid dehydrogenase		GCF_000833915.1	680	680	1	0	0.994	WP_005661152.1
LctP	Hi2019		RefSeq	NZ_JXMD01000008.1	WP_080317223.1	L-lactate permease		GCF_000833915.1	1024	1024	1	0	0.9868	WP_080317223.1
Dld	Hi2019		RefSeq	NZ_JXMD01000027.1	WP_005659673.1	D-lactate dehydrogenase		GCF_000833915.1	1174	1174	1	0	0.9965	WP_005659673.1
LldD	Hi2019	4	RefSeq	NZ_JXME01000017.1	WP_042593664.1	FMN-dependent L-lactate dehydrogenase LldD	Hi403	GCF_000833935.1	777	777	1	0	0.9921	WP_042593664.1
LdhA	Hi2019		RefSeq	NZ_JXME01000017.1	WP_005661152.1	2-hydroxyacid dehydrogenase		GCF_000833935.1	680	680	1	0	0.994	WP_005661152.1
LctP	Hi2019		RefSeq	NZ_JXME01000019.1	WP_080317223.1	L-lactate permease		GCF_000833935.1	1024	1024	1	0	0.9868	WP_080317223.1
Dld	Hi2019		RefSeq	NZ_JXME01000024.1	WP_005659673.1	D-lactate dehydrogenase		GCF_000833935.1	1174	1174	1	0	0.9965	WP_005659673.1
LldD	Hi2019	4	RefSeq	NZ_QRCJ01000004.1	WP_005649913.1	FMN-dependent L-lactate dehydrogenase LldD	Hi642	GCF_003363355.1	780	780	1	0	0.9974	WP_005649913.1
LdhA	Hi2019		RefSeq	NZ_QRCJ01000004.1	WP_071162697.1	2-hydroxyacid dehydrogenase		GCF_003363355.1	680	680	1	0	0.994	WP_071162697.1
LctP	Hi2019		RefSeq	NZ_QRCJ01000001.1	WP_080481777.1	lactate permease LctP family transporter		GCF_003363355.1	1030	1030	1	0	0.9906	WP_080481777.1
Dld	Hi2019		RefSeq	NZ_QRCJ01000005.1	WP_005694374.1	D-lactate dehydrogenase		GCF_003363355.1	1172	1172	1	0	0.9947	WP_005694374.1
LldD	Hi2019	4	RefSeq	NZ_QQFZ01000004.1	WP_005671721.1	FMN-dependent L-lactate dehydrogenase LldD	M03842	GCF_003491005.1	780	780	1	0	0.9974	WP_005671721.1
LdhA	Hi2019		RefSeq	NZ_QQFZ01000004.1	WP_005663181.1	2-hydroxyacid dehydrogenase		GCF_003491005.1	679	679	1	0	0.997	WP_005663181.1
LctP	Hi2019		RefSeq	NZ_QQFZ01000001.1	WP_118781102.1	lactate permease LctP family transporter		GCF_003491005.1	1028	1028	1	0	0.9944	WP_118781102.1
Dld	Hi2019		RefSeq	NZ_QQFZ01000001.1	WP_118781076.1	D-lactate dehydrogenase		GCF_003491005.1	1169	1169	1	0	0.9929	WP_118781076.1
LldD	Hi2019	4	RefSeq	NZ_QQKN01000003.1	WP_005657875.1	FMN-dependent L-lactate dehydrogenase LldD	M04780	GCF_003493335.1	784	784	1	0	1	WP_005657875.1
LdhA	Hi2019		RefSeq	NZ_QQKN01000003.1	WP_005661152.1	2-hydroxyacid dehydrogenase		GCF_003493335.1	680	680	1	0	0.994	WP_005661152.1
LctP	Hi2019		RefSeq	NZ_QQKN01000004.1	WP_105872669.1	L-lactate permease		GCF_003493335.1	1025	1025	1	0	0.9887	WP_105872669.1
Dld	Hi2019		RefSeq	NZ_QQKN01000012.1	WP_105872722.1	D-lactate dehydrogenase		GCF_003493335.1	1163	1163	1	0	0.9876	WP_105872722.1
LldD	Hi2019	4	RefSeq	NZ_QQHS01000004.1	WP_011272772.1	FMN-dependent L-lactate dehydrogenase LldD	M05825	GCF_003494585.1	778	778	1	0	0.9948	WP_011272772.1
LdhA	Hi2019		RefSeq	NZ_QQHS01000004.1	WP_005661152.1	2-hydroxyacid dehydrogenase		GCF_003494585.1	680	680	1	0	0.994	WP_005661152.1
LctP	Hi2019		RefSeq	NZ_QQHS01000001.1	WP_085012774.1	L-lactate permease		GCF_003494585.1	1028	1028	1	0	0.9925	WP_085012774.1
Dld	Hi2019		RefSeq	NZ_QQHS01000005.1	WP_005659673.1	D-lactate dehydrogenase		GCF_003494585.1	1174	1174	1	0	0.9965	WP_005659673.1
LldD	Hi2019	4	RefSeq	NZ_QQJL01000004.1	WP_011272772.1	FMN-dependent L-lactate dehydrogenase LldD	M06151	GCF_003493895.1	778	778	1	0	0.9948	WP_011272772.1
LdhA	Hi2019		RefSeq	NZ_QQJL01000004.1	WP_005661152.1	2-hydroxyacid dehydrogenase		GCF_003493895.1	680	680	1	0	0.994	WP_005661152.1
LctP	Hi2019		RefSeq	NZ_QQJL01000001.1	WP_080317067.1	lactate permease LctP family transporter		GCF_003493895.1	1028	1028	1	0	0.9925	WP_080317067.1
Dld	Hi2019		RefSeq	NZ_QQJL01000002.1	WP_005659673.1	D-lactate dehydrogenase		GCF_003493895.1	1174	1174	1	0	0.9965	WP_005659673.1
LldD	Hi2019	4	RefSeq	NZ_QQGW01000004.1	WP_005649913.1	FMN-dependent L-lactate dehydrogenase LldD	M06436	GCF_003490645.1	780	780	1	0	0.9974	WP_005649913.1
LdhA	Hi2019		RefSeq	NZ_QQGW01000004.1	WP_014326558.1	2-hydroxyacid dehydrogenase		GCF_003490645.1	679	679	1	0	0.997	WP_014326558.1
LctP	Hi2019		RefSeq	NZ_QQGW01000001.1	WP_015702128.1	lactate permease LctP family transporter		GCF_003490645.1	1022	1022	1	0	0.985	WP_015702128.1
Dld	Hi2019		RefSeq	NZ_QQGW01000003.1	WP_005659673.1	D-lactate dehydrogenase		GCF_003490645.1	1174	1174	1	0	0.9965	WP_005659673.1
LldD	Hi2019	4	RefSeq	NZ_QQCL01000004.1	WP_011272772.1	FMN-dependent L-lactate dehydrogenase LldD	M07052	GCF_003496545.1	778	778	1	0	0.9948	WP_011272772.1
LdhA	Hi2019		RefSeq	NZ_QQCL01000002.1	WP_005654781.1	2-hydroxyacid dehydrogenase		GCF_003496545.1	142	142	0.95	3e-39	0.3077	WP_005654781.1
LctP	Hi2019		RefSeq	NZ_QQCL01000001.1	WP_080353372.1	lactate permease LctP family transporter		GCF_003496545.1	1030	1030	1	0	0.9906	WP_080353372.1
Dld	Hi2019		RefSeq	NZ_QQCL01000002.1	WP_005659673.1	D-lactate dehydrogenase		GCF_003496545.1	1174	1174	1	0	0.9965	WP_005659673.1
LldD	Hi2019	4	RefSeq	NZ_QQGP01000004.1	WP_011272772.1	FMN-dependent L-lactate dehydrogenase LldD	M07067	GCF_003490785.1	778	778	1	0	0.9948	WP_011272772.1
LdhA	E. coli		RefSeq	NZ_QQGP01000004.1	WP_005672300.1	2-hydroxyacid dehydrogenase		GCF_003490785.1	505	505	0.99	0	0.7086	WP_005672300.1
LctP	Hi2019		RefSeq	NZ_QQGP01000001.1	WP_105880695.1	lactate permease LctP family transporter		GCF_003490785.1	1027	1027	1	0	0.9887	WP_105880695.1
Dld	Hi2019		RefSeq	NZ_QQGP01000002.1	WP_005659673.1	D-lactate dehydrogenase		GCF_003490785.1	1174	1174	1	0	0.9965	WP_005659673.1
LldD	Hi2019	4	RefSeq	NZ_QQLU01000006.1	WP_005657875.1	FMN-dependent L-lactate dehydrogenase LldD	M07561	GCF_003492685.1	784	784	1	0	1	WP_005657875.1
LdhA	E. coli		RefSeq	NZ_QQLU01000006.1	WP_005672300.1	2-hydroxyacid dehydrogenase		GCF_003492685.1	505	505	0.99	0	0.7086	WP_005672300.1
LctP	Hi2019		RefSeq	NZ_QQLU01000008.1	WP_105882249.1	lactate permease LctP family transporter		GCF_003492685.1	1020	1020	1	0	0.9831	WP_105882249.1
Dld	Hi2019		RefSeq	NZ_QQLU01000005.1	WP_105876242.1	D-lactate dehydrogenase		GCF_003492685.1	1169	1169	1	0	0.9911	WP_105876242.1
LldD	Hi2019	4	RefSeq	NZ_QSWO01000004.1	WP_011272772.1	FMN-dependent L-lactate dehydrogenase LldD	M07659	GCF_003458065.1	778	778	1	0	0.9948	WP_011272772.1
LdhA	Hi2019		RefSeq	NZ_QSWO01000004.1	WP_005661152.1	2-hydroxyacid dehydrogenase		GCF_003458065.1	680	680	1	0	0.994	WP_005661152.1
LctP	Hi2019		RefSeq	NZ_QSWO01000001.1	WP_080358735.1	L-lactate permease		GCF_003458065.1	1025	1025	1	0	0.9868	WP_080358735.1
Dld	Hi2019		RefSeq	NZ_QSWO01000002.1	WP_038441045.1	D-lactate dehydrogenase		GCF_003458065.1	1172	1172	1	0	0.9947	WP_038441045.1
LldD	Hi2019	4	RefSeq	NZ_QQBL01000004.1	WP_011272772.1	FMN-dependent L-lactate dehydrogenase LldD	M08351	GCF_003497045.1	778	778	1	0	0.9948	WP_011272772.1
LdhA	Hi2019		RefSeq	NZ_QQBL01000008.1	WP_005654781.1	2-hydroxyacid dehydrogenase		GCF_003497045.1	142	142	0.95	3e-39	0.3077	WP_005654781.1
LctP	Hi2019		RefSeq	NZ_QQBL01000001.1	WP_118877848.1	L-lactate permease		GCF_003497045.1	1025	1025	1	0	0.9868	WP_118877848.1
Dld	Hi2019		RefSeq	NZ_QQBL01000003.1	WP_005659673.1	D-lactate dehydrogenase		GCF_003497045.1	1174	1174	1	0	0.9965	WP_005659673.1
LldD	Hi2019	4	RefSeq	NZ_QQHZ01000004.1	WP_005649913.1	FMN-dependent L-lactate dehydrogenase LldD	M08392	GCF_003494495.1	780	780	1	0	0.9974	WP_005649913.1
LdhA	Hi2019		RefSeq	NZ_QQHZ01000004.1	WP_014326558.1	2-hydroxyacid dehydrogenase		GCF_003494495.1	679	679	1	0	0.997	WP_014326558.1
LctP	Hi2019		RefSeq	NZ_QQHZ01000001.1	WP_015702128.1	lactate permease LctP family transporter		GCF_003494495.1	1022	1022	1	0	0.985	WP_015702128.1
Dld	Hi2019		RefSeq	NZ_QQHZ01000003.1	WP_005659673.1	D-lactate dehydrogenase		GCF_003494495.1	1174	1174	1	0	0.9965	WP_005659673.1
LldD	Hi2019	4	RefSeq	NZ_QQKK01000004.1	WP_011272772.1	FMN-dependent L-lactate dehydrogenase LldD	M08964	GCF_003493385.1	778	778	1	0	0.9948	WP_011272772.1
LdhA	Hi2019		RefSeq	NZ_QQKK01000004.1	WP_005661152.1	2-hydroxyacid dehydrogenase		GCF_003493385.1	680	680	1	0	0.994	WP_005661152.1
LctP	Hi2019		RefSeq	NZ_QQKK01000001.1	WP_105881462.1	lactate permease LctP family transporter		GCF_003493385.1	1029	1029	1	0	0.9944	WP_105881462.1
Dld	Hi2019		RefSeq	NZ_QQKK01000003.1	WP_005659673.1	D-lactate dehydrogenase		GCF_003493385.1	1174	1174	1	0	0.9965	WP_005659673.1
LldD	Hi2019	4	RefSeq	NZ_QQJY01000003.1	WP_005657875.1	FMN-dependent L-lactate dehydrogenase LldD	M09121	GCF_003493645.1	784	784	1	0	1	WP_005657875.1
LdhA	E. coli		RefSeq	NZ_QQJY01000003.1	WP_005658379.1	2-hydroxyacid dehydrogenase		GCF_003493645.1	505	505	0.99	0	0.7086	WP_005658379.1
LctP	Hi2019		RefSeq	NZ_QQJY01000001.1	WP_105886494.1	lactate permease LctP family transporter		GCF_003493645.1	1025	1025	1	0	0.9868	WP_105886494.1
Dld	Hi2019		RefSeq	NZ_QQJY01000001.1	WP_065245380.1	D-lactate dehydrogenase		GCF_003493645.1	1170	1170	1	0	0.9911	WP_065245380.1
LldD	Hi2019	4	RefSeq	NZ_QQKQ01000004.1	WP_005657875.1	FMN-dependent L-lactate dehydrogenase LldD	M09190	GCF_003493275.1	784	784	1	0	1	WP_005657875.1
LdhA	Hi2019		RefSeq	NZ_QQKQ01000004.1	WP_061724324.1	2-hydroxyacid dehydrogenase		GCF_003493275.1	677	677	0.99	0	0.997	WP_061724324.1
LctP	Hi2019		RefSeq	NZ_QQKQ01000001.1	WP_118806968.1	lactate permease LctP family transporter		GCF_003493275.1	1025	1025	1	0	0.9868	WP_118806968.1
Dld	Hi2019		RefSeq	NZ_QQKQ01000002.1	WP_061723963.1	D-lactate dehydrogenase		GCF_003493275.1	1165	1165	1	0	0.9894	WP_061723963.1
LldD	Hi2019	4	RefSeq	NZ_QQIG01000004.1	WP_011272772.1	FMN-dependent L-lactate dehydrogenase LldD	M09208	GCF_003490275.1	778	778	1	0	0.9948	WP_011272772.1
LdhA	Hi2019		INSDC	NZ_QQIG01000007.1	WP_012054412.1	2-hydroxyacid dehydrogenase		GCA_003490275.1	140	140	0.96	1e-40	0.3077	AKA46018.1
LctP	Hi2019		RefSeq	NZ_QQIG01000001.1	WP_105197815.1	lactate permease LctP family transporter		GCF_003490275.1	1028	1028	1	0	0.985	WP_105197815.1
Dld	Hi2019		RefSeq	NZ_QQIG01000005.1	WP_005687360.1	D-lactate dehydrogenase		GCF_003490275.1	1169	1169	1	0	0.9911	WP_005687360.1
LldD	Hi2019	4	RefSeq	NZ_QQIP01000003.1	WP_005671721.1	FMN-dependent L-lactate dehydrogenase LldD	M09394	GCF_003494245.1	780	780	1	0	0.9974	WP_005671721.1
LdhA	E. coli		RefSeq	NZ_QQIP01000003.1	WP_005672300.1	2-hydroxyacid dehydrogenase		GCF_003494245.1	505	505	0.99	0	0.7086	WP_005672300.1
LctP	Hi2019		RefSeq	NZ_QQIP01000001.1	WP_114890438.1	lactate permease LctP family transporter		GCF_003494245.1	1026	1026	1	0	0.9868	WP_114890438.1
Dld	Hi2019		RefSeq	NZ_QQIP01000001.1	WP_114934499.1	D-lactate dehydrogenase		GCF_003494245.1	1172	1172	1	0	0.9947	WP_114934499.1
LldD	Hi2019	4	RefSeq	NZ_QQHK01000004.1	WP_116962577.1	FMN-dependent L-lactate dehydrogenase LldD	M09673	GCF_003490425.1	778	778	1	0	0.9948	WP_116962577.1
LdhA	Hi2019		RefSeq	NZ_QQHK01000004.1	WP_005649714.1	2-hydroxyacid dehydrogenase		GCF_003490425.1	680	680	1	0	0.994	WP_005649714.1
LctP	Hi2019		RefSeq	NZ_QQHK01000001.1	WP_118805035.1	L-lactate permease		GCF_003490425.1	1025	1025	1	0	0.9887	WP_118805035.1
Dld	Hi2019		RefSeq	NZ_QQHK01000002.1	WP_005650117.1	D-lactate dehydrogenase		GCF_003490425.1	1170	1170	1	0	0.9947	WP_005650117.1
LldD	Hi2019	4	RefSeq	NZ_QQKT01000006.1	WP_011272772.1	FMN-dependent L-lactate dehydrogenase LldD	M09965	GCF_003493205.1	778	778	1	0	0.9948	WP_011272772.1
LdhA	Hi2019		RefSeq	NZ_QQKT01000006.1	WP_005661152.1	2-hydroxyacid dehydrogenase		GCF_003493205.1	680	680	1	0	0.994	WP_005661152.1
LctP	Hi2019		RefSeq	NZ_QQKT01000001.1	WP_105892752.1	lactate permease LctP family transporter		GCF_003493205.1	1026	1026	1	0	0.9887	WP_105892752.1
Dld	Hi2019		RefSeq	NZ_QQKT01000002.1	WP_005659673.1	D-lactate dehydrogenase		GCF_003493205.1	1174	1174	1	0	0.9965	WP_005659673.1
LldD	Hi2019	4	RefSeq	NZ_QQIM01000006.1	WP_105905690.1	FMN-dependent L-lactate dehydrogenase LldD	M10315	GCF_003494295.1	776	776	1	0	0.9921	WP_105905690.1
LdhA	Hi2019		RefSeq	NZ_QQIM01000006.1	WP_005661152.1	2-hydroxyacid dehydrogenase		GCF_003494295.1	680	680	1	0	0.994	WP_005661152.1
LctP	Hi2019		RefSeq	NZ_QQIM01000001.1	WP_105905624.1	lactate permease LctP family transporter		GCF_003494295.1	1021	1021	1	0	0.985	WP_105905624.1
Dld	Hi2019		RefSeq	NZ_QQIM01000002.1	WP_105882929.1	D-lactate dehydrogenase		GCF_003494295.1	1172	1172	1	0	0.9947	WP_105882929.1
LldD	Hi2019	4	RefSeq	NZ_QQJO01000004.1	WP_005649913.1	FMN-dependent L-lactate dehydrogenase LldD	M10469	GCF_003493835.1	780	780	1	0	0.9974	WP_005649913.1
LdhA	Hi2019		RefSeq	NZ_QQJO01000004.1	WP_005649714.1	2-hydroxyacid dehydrogenase		GCF_003493835.1	680	680	1	0	0.994	WP_005649714.1
LctP	Hi2019		RefSeq	NZ_QQJO01000001.1	WP_080343087.1	lactate permease LctP family transporter		GCF_003493835.1	1034	1034	1	0	1	WP_080343087.1
Dld	Hi2019		RefSeq	NZ_QQJO01000003.1	WP_112071018.1	D-lactate dehydrogenase		GCF_003493835.1	1167	1167	1	0	0.9929	WP_112071018.1
LldD	Hi2019	4	RefSeq	NZ_QQIK01000004.1	WP_005671721.1	FMN-dependent L-lactate dehydrogenase LldD	M10489	GCF_003494325.1	780	780	1	0	0.9974	WP_005671721.1
LdhA	Hi2019		RefSeq	NZ_QQIK01000004.1	WP_005663181.1	2-hydroxyacid dehydrogenase		GCF_003494325.1	679	679	1	0	0.997	WP_005663181.1
LctP	Hi2019		RefSeq	NZ_QQIK01000001.1	WP_118806480.1	lactate permease LctP family transporter		GCF_003494325.1	1025	1025	1	0	0.9887	WP_118806480.1
Dld	Hi2019		RefSeq	NZ_QQIK01000002.1	WP_005694374.1	D-lactate dehydrogenase		GCF_003494325.1	1172	1172	1	0	0.9947	WP_005694374.1
LldD	Hi2019	4	RefSeq	NZ_QQJH01000004.1	WP_011272772.1	FMN-dependent L-lactate dehydrogenase LldD	M10768	GCF_003490185.1	778	778	1	0	0.9948	WP_011272772.1
LdhA	Hi2019		RefSeq	NZ_QQJH01000004.1	WP_005661152.1	2-hydroxyacid dehydrogenase		GCF_003490185.1	680	680	1	0	0.994	WP_005661152.1
LctP	Hi2019		RefSeq	NZ_QQJH01000001.1	WP_080452287.1	lactate permease LctP family transporter		GCF_003490185.1	1024	1024	1	0	0.985	WP_080452287.1
Dld	Hi2019		RefSeq	NZ_QQJH01000002.1	WP_005659673.1	D-lactate dehydrogenase		GCF_003490185.1	1174	1174	1	0	0.9965	WP_005659673.1
LldD	Hi2019	4	RefSeq	NZ_QQHE01000003.1	WP_005671721.1	FMN-dependent L-lactate dehydrogenase LldD	M11578	GCF_003494745.1	780	780	1	0	0.9974	WP_005671721.1
LdhA	E. coli		RefSeq	NZ_QQHE01000003.1	WP_048954612.1	2-hydroxyacid dehydrogenase		GCF_003494745.1	503	503	0.99	1e-180	0.7055	WP_048954612.1
LctP	Hi2019		RefSeq	NZ_QQHE01000001.1	WP_114890438.1	lactate permease LctP family transporter		GCF_003494745.1	1026	1026	1	0	0.9868	WP_114890438.1
Dld	Hi2019		RefSeq	NZ_QQHE01000004.1	WP_005659673.1	D-lactate dehydrogenase		GCF_003494745.1	1174	1174	1	0	0.9965	WP_005659673.1
LldD	Hi2019	4	RefSeq	NZ_QQGG01000006.1	WP_116962577.1	FMN-dependent L-lactate dehydrogenase LldD	M11638	GCF_003490905.1	778	778	1	0	0.9948	WP_116962577.1
LdhA	Hi2019		RefSeq	NZ_QQGG01000006.1	WP_005649714.1	2-hydroxyacid dehydrogenase		GCF_003490905.1	680	680	1	0	0.994	WP_005649714.1
LctP	Hi2019		RefSeq	NZ_QQGG01000001.1	WP_118780561.1	L-lactate permease		GCF_003490905.1	1026	1026	1	0	0.9906	WP_118780561.1
Dld	Hi2019		RefSeq	NZ_QQGG01000002.1	WP_005650117.1	D-lactate dehydrogenase		GCF_003490905.1	1170	1170	1	0	0.9947	WP_005650117.1
LldD	Hi2019	4	RefSeq	NZ_QQJR01000003.1	WP_005649913.1	FMN-dependent L-lactate dehydrogenase LldD	M11840	GCF_003493785.1	780	780	1	0	0.9974	WP_005649913.1
LdhA	Hi2019		RefSeq	NZ_QQJR01000003.1	WP_005649714.1	2-hydroxyacid dehydrogenase		GCF_003493785.1	680	680	1	0	0.994	WP_005649714.1
LctP	Hi2019		RefSeq	NZ_QQJR01000001.1	WP_005647388.1	L-lactate permease		GCF_003493785.1	1028	1028	1	0	0.9887	WP_005647388.1
Dld	Hi2019		RefSeq	NZ_QQJR01000001.1	WP_005650117.1	D-lactate dehydrogenase		GCF_003493785.1	1170	1170	1	0	0.9947	WP_005650117.1
LldD	Hi2019	4	RefSeq	NZ_QQKP01000005.1	WP_011272772.1	FMN-dependent L-lactate dehydrogenase LldD	M11955	GCF_003493305.1	778	778	1	0	0.9948	WP_011272772.1
LdhA	Hi2019		RefSeq	NZ_QQKP01000005.1	WP_050838384.1	2-hydroxyacid dehydrogenase		GCF_003493305.1	678	678	1	0	0.9909	WP_050838384.1
LctP	Hi2019		RefSeq	NZ_QQKP01000001.1	WP_105872280.1	L-lactate permease		GCF_003493305.1	1026	1026	1	0	0.9887	WP_105872280.1
Dld	Hi2019		RefSeq	NZ_QQKP01000004.1	WP_005659673.1	D-lactate dehydrogenase		GCF_003493305.1	1174	1174	1	0	0.9965	WP_005659673.1
LldD	Hi2019	4	RefSeq	NZ_QQBM01000004.1	WP_005649913.1	FMN-dependent L-lactate dehydrogenase LldD	M12066	GCF_003497065.1	780	780	1	0	0.9974	WP_005649913.1
LdhA	Hi2019		RefSeq	NZ_QQBM01000004.1	WP_118878778.1	2-hydroxyacid dehydrogenase		GCF_003497065.1	677	677	1	0	0.994	WP_118878778.1
LctP	Hi2019		RefSeq	NZ_QQBM01000001.1	WP_118878687.1	lactate permease LctP family transporter		GCF_003497065.1	1025	1025	1	0	0.9868	WP_118878687.1
Dld	Hi2019		RefSeq	NZ_QQBM01000002.1	WP_005650117.1	D-lactate dehydrogenase		GCF_003497065.1	1170	1170	1	0	0.9947	WP_005650117.1
LldD	Hi2019	4	RefSeq	NZ_CP031237.1	WP_005671721.1	FMN-dependent L-lactate dehydrogenase LldD	M12125	GCF_003351605.1	780	780	1	0	0.9974	WP_005671721.1
LdhA	Hi2019		RefSeq	NZ_CP031237.1	WP_114890190.1	2-hydroxyacid dehydrogenase		GCF_003351605.1	675	675	1	0	0.9879	WP_114890190.1
LctP	Hi2019		RefSeq	NZ_CP031237.1	WP_114890438.1	lactate permease LctP family transporter		GCF_003351605.1	1026	1026	1	0	0.9868	WP_114890438.1
Dld	Hi2019		RefSeq	NZ_CP031237.1	WP_005659673.1	D-lactate dehydrogenase		GCF_003351605.1	1174	1174	1	0	0.9965	WP_005659673.1
LldD	Hi2019	4	RefSeq	NZ_QQKZ01000004.1	WP_005649913.1	FMN-dependent L-lactate dehydrogenase LldD	M12178	GCF_003493105.1	780	780	1	0	0.9974	WP_005649913.1
LdhA	Hi2019		RefSeq	NZ_QQKZ01000004.1	WP_005690975.1	2-hydroxyacid dehydrogenase		GCF_003493105.1	675	675	1	0	0.994	WP_005690975.1
LctP	Hi2019		RefSeq	NZ_QQKZ01000001.1	WP_118818391.1	lactate permease LctP family transporter		GCF_003493105.1	1026	1026	1	0	0.9887	WP_118818391.1
Dld	Hi2019		RefSeq	NZ_QQKZ01000003.1	WP_005691891.1	D-lactate dehydrogenase		GCF_003493105.1	1170	1170	1	0	0.9929	WP_005691891.1
LldD	Hi2019	4	RefSeq	NZ_QQIJ01000005.1	WP_005649913.1	FMN-dependent L-lactate dehydrogenase LldD	M12252	GCF_003494345.1	780	780	1	0	0.9974	WP_005649913.1
LdhA	E. coli		RefSeq	NZ_QQIJ01000005.1	WP_075985586.1	2-hydroxyacid dehydrogenase		GCF_003494345.1	506	506	0.99	0	0.7086	WP_075985586.1
LctP	Hi2019		RefSeq	NZ_QQIJ01000001.1	WP_118807068.1	lactate permease LctP family transporter		GCF_003494345.1	1024	1024	1	0	0.9887	WP_118807068.1
Dld	Hi2019		RefSeq	NZ_QQIJ01000003.1	WP_005650117.1	D-lactate dehydrogenase		GCF_003494345.1	1170	1170	1	0	0.9947	WP_005650117.1
LldD	Hi2019	4	RefSeq	NZ_QQJD01000004.1	WP_005649913.1	FMN-dependent L-lactate dehydrogenase LldD	M12871	GCF_003494005.1	780	780	1	0	0.9974	WP_005649913.1
LdhA	Hi2019		RefSeq	NZ_QQJD01000004.1	WP_101160581.1	2-hydroxyacid dehydrogenase		GCF_003494005.1	676	676	1	0	0.994	WP_101160581.1
LctP	Hi2019		RefSeq	NZ_QQJD01000001.1	WP_101160025.1	lactate permease LctP family transporter		GCF_003494005.1	1026	1026	1	0	0.9887	WP_101160025.1
Dld	Hi2019		RefSeq	NZ_QQJD01000003.1	WP_101160393.1	D-lactate dehydrogenase		GCF_003494005.1	1078	1078	1	0	0.9309	WP_101160393.1
LldD	Hi2019	4	RefSeq	NZ_QQHR01000005.1	WP_005649913.1	FMN-dependent L-lactate dehydrogenase LldD	M13109	GCF_003494595.1	780	780	1	0	0.9974	WP_005649913.1
LdhA	E. coli		RefSeq	NZ_QQHR01000005.1	WP_005658379.1	2-hydroxyacid dehydrogenase		GCF_003494595.1	505	505	0.99	0	0.7086	WP_005658379.1
LctP	Hi2019		RefSeq	NZ_QQHR01000001.1	WP_085024662.1	lactate permease LctP family transporter		GCF_003494595.1	1028	1028	1	0	0.9925	WP_085024662.1
Dld	Hi2019		RefSeq	NZ_QQHR01000002.1	WP_005687360.1	D-lactate dehydrogenase		GCF_003494595.1	1169	1169	1	0	0.9911	WP_005687360.1
LldD	Hi2019	4	RefSeq	NZ_QQGN01000005.1	WP_011272772.1	FMN-dependent L-lactate dehydrogenase LldD	M13119	GCF_003494765.1	778	778	1	0	0.9948	WP_011272772.1
LdhA	Hi2019		RefSeq	NZ_QQGN01000005.1	WP_005661152.1	2-hydroxyacid dehydrogenase		GCF_003494765.1	680	680	1	0	0.994	WP_005661152.1
LctP	Hi2019		RefSeq	NZ_QQGN01000001.1	WP_105880568.1	lactate permease LctP family transporter		GCF_003494765.1	1025	1025	1	0	0.9868	WP_105880568.1
Dld	Hi2019		RefSeq	NZ_QQGN01000002.1	WP_038441045.1	D-lactate dehydrogenase		GCF_003494765.1	1172	1172	1	0	0.9947	WP_038441045.1
LldD	Hi2019	4	RefSeq	NZ_QQGC01000003.1	WP_005657875.1	FMN-dependent L-lactate dehydrogenase LldD	M14647	GCF_003494815.1	784	784	1	0	1	WP_005657875.1
LdhA	Hi2019		RefSeq	NZ_QQGC01000003.1	WP_005661152.1	2-hydroxyacid dehydrogenase		GCF_003494815.1	680	680	1	0	0.994	WP_005661152.1
LctP	Hi2019		RefSeq	NZ_QQGC01000005.1	WP_105876815.1	lactate permease LctP family transporter		GCF_003494815.1	1025	1025	1	0	0.9887	WP_105876815.1
Dld	Hi2019		RefSeq	NZ_QQGC01000012.1	WP_105876794.1	D-lactate dehydrogenase		GCF_003494815.1	1166	1166	1	0	0.9894	WP_105876794.1
LldD	Hi2019	4	RefSeq	NZ_QQHF01000005.1	WP_118807876.1	FMN-dependent L-lactate dehydrogenase LldD	M14666	GCF_003494725.1	777	777	1	0	0.9948	WP_118807876.1
LdhA	Hi2019		RefSeq	NZ_QQHF01000005.1	WP_118807832.1	2-hydroxyacid dehydrogenase		GCF_003494725.1	679	679	1	0	0.997	WP_118807832.1
LctP	Hi2019		RefSeq	NZ_QQHF01000001.1	WP_118807261.1	lactate permease LctP family transporter		GCF_003494725.1	1031	1031	1	0	0.9925	WP_118807261.1
Dld	Hi2019		RefSeq	NZ_QQHF01000003.1	WP_005694374.1	D-lactate dehydrogenase		GCF_003494725.1	1172	1172	1	0	0.9947	WP_005694374.1
LldD	Hi2019	4	RefSeq	NZ_QQIE01000020.1	WP_005657875.1	FMN-dependent L-lactate dehydrogenase LldD	M14705	GCF_003494415.1	784	784	1	0	1	WP_005657875.1
LdhA	E. coli		RefSeq	NZ_QQIE01000014.1	WP_005658379.1	2-hydroxyacid dehydrogenase		GCF_003494415.1	505	505	0.99	0	0.7086	WP_005658379.1
LctP	Hi2019		RefSeq	NZ_QQIE01000003.1	WP_080317067.1	lactate permease LctP family transporter		GCF_003494415.1	1028	1028	1	0	0.9925	WP_080317067.1
Dld	Hi2019		RefSeq	NZ_QQIE01000005.1	WP_005657639.1	D-lactate dehydrogenase		GCF_003494415.1	1169	1169	1	0	0.9911	WP_005657639.1
LldD	Hi2019	4	RefSeq	NZ_QQLA01000004.1	WP_005657875.1	FMN-dependent L-lactate dehydrogenase LldD	M14791	GCF_003493075.1	784	784	1	0	1	WP_005657875.1
LdhA	Hi2019		RefSeq	NZ_QQLA01000004.1	WP_118802648.1	2-hydroxyacid dehydrogenase		GCF_003493075.1	678	678	1	0	0.997	WP_118802648.1
LctP	Hi2019		RefSeq	NZ_QQLA01000001.1	WP_118802447.1	lactate permease LctP family transporter		GCF_003493075.1	1029	1029	1	0	0.9944	WP_118802447.1
Dld	Hi2019		RefSeq	NZ_QQLA01000003.1	WP_065245380.1	D-lactate dehydrogenase		GCF_003493075.1	1170	1170	1	0	0.9911	WP_065245380.1
LldD	Hi2019	4	RefSeq	NZ_CP031244.1	WP_005649913.1	FMN-dependent L-lactate dehydrogenase LldD	M14951	GCF_003351505.1	780	780	1	0	0.9974	WP_005649913.1
LdhA	E. coli		RefSeq	NZ_CP031244.1	WP_006995684.1	2-hydroxyacid dehydrogenase		GCF_003351505.1	503	503	0.99	1e-180	0.7055	WP_006995684.1
LctP	Hi2019		RefSeq	NZ_CP031244.1	WP_013527791.1	lactate permease LctP family transporter		GCF_003351505.1	1027	1027	1	0	0.9887	WP_013527791.1
Dld	Hi2019		RefSeq	NZ_CP031244.1	WP_006995850.1	D-lactate dehydrogenase		GCF_003351505.1	1171	1171	1	0	0.9929	WP_006995850.1
LldD	Hi2019	4	RefSeq	NZ_QQJT01000006.1	WP_011272772.1	FMN-dependent L-lactate dehydrogenase LldD	M15927	GCF_003493745.1	778	778	1	0	0.9948	WP_011272772.1
LdhA	Hi2019		RefSeq	NZ_QQJT01000001.1	WP_005654781.1	2-hydroxyacid dehydrogenase		GCF_003493745.1	142	142	0.95	3e-39	0.3077	WP_005654781.1
LctP	Hi2019		RefSeq	NZ_QQJT01000002.1	WP_112070223.1	lactate permease LctP family transporter		GCF_003493745.1	1028	1028	1	0	0.9906	WP_112070223.1
Dld	Hi2019		RefSeq	NZ_QQJT01000001.1	WP_005659673.1	D-lactate dehydrogenase		GCF_003493745.1	1174	1174	1	0	0.9965	WP_005659673.1
[truncated: 565 more rows]

## Sheet: Ref Sequences
Enzyme	Reference Accession no.	Reference organism	Target organism	Database	Algorithm	BLAST Cut Offs (minimum)
						Score	Query Cover	E value	Per. Ident
LldD	WP_000586962.1	Escherichia coli str. K-12 substr. MG1655	Haemophilus influenzae (taxid: 727)	Non-redundant protein sequences (nr)	Blastp (protein-protein BLAST)	518	76	0	78
Dld	WP_000097403.1					724	98	0	60
LdhA	WP_00076226.1					403	79	4e-142	70
LctP	WP_001295233.1					152	96	2e-39	26
LldD	WP_005657875.1	Haemophilus influenzae 2019				629	79	0	99
Dld	WP_046067851.1					890	76	0	99
LdhA	WP_005672300.1					142	91	2e-39	31
LctP	WP_080343087.1					807 (340*)	78 (34*)	0	98
LutA	WP_003702609.1	Neisseria gonorrhoeae FA-1090				136	91	1e-38	32
LutB	WP_003688412.1					353	79	7e-117	44
LutC	WP_003688414.1					63	93	2e-11	27
						* partial sequences, n=2

## Sheet: Table S4 legend
Table S4 – Proteins involved in lactate conversions in Haemophilus influenzae (Hi lactate metabolism tab). Protein sequences from E. coli K12, H. influenzae 2019 and N. gonorrheae FA1090 used in BLASTP searches and cut-off parameters used for analysis of lactate utilization systems in H. influenzae (taxid 727) are given under 'Ref Sequences'.
Only NTHi genomes with associated information on encoded proteins were used in the analyses.
